# Supplementary material for: 8-Ammonio­naphthalene-2-sulfonate monohydrate: the zwitterionic hydrate of 1,7-Cleve’s acid
Source: Acta Crystallogr Sect E Struct Rep Online. 2009 Aug 8;65(Pt 9):o2110. doi: 10.1107/S1600536809030396 (PMC2969967; doi:10.1107/S1600536809030396)
Supplement: Supplementary file 1 [file e-65-o2110-sup1.cif]

##############################################################################
###                                                                        ###
###        Electronic paper (Acta Crystallographica Section E)             ###
###                                                                        ###
##############################################################################
#                                                                            #
# This CIF contains the data in a paper accepted for publication in Acta     #
# Crystallographica Section E. It conforms to the requirements of Notes      #
# for Authors for Section E, and has been peer reviewed under the auspices   #
# of the IUCr Commission on Journals.                                        #
#                                                                            #
# Full details of the Crystallographic Information File format               #
# are given in the paper "The Crystallographic Information File (CIF):       #
# a New Standard Archive File for Crystallography" by S. R. Hall, F. H.      #
# Allen and I. D. Brown [Acta Cryst. (1991), A47, 655-685].                  #
#                                                                            #
# The current version of the core CIF dictionary is obtainable from          #
# ftp://ftp.iucr.org/pub/cif_core.dic. The current version number is 2.4.    #
#                                                                            #
# Software is freely available for graphical display of the structure(s) in  #
# this CIF.  For information consult the CIF home page http://www.iucr.org/  #
# cif/home.html                                                              #
#                                                                            #
# This file may be used for bona fide research purposes within the           #
# scientific community so long as proper attribution is given to the journal # 
# article from which it was obtained.                                        #
#                                                                            #
##############################################################################
                                             
data_I
_audit_creation_method     'SHELXL97'
_chemical_name_systematic
;
8-Ammonionaphthalene-2-sulfonate monohydrate
;
_chemical_name_common
;
1-naphthylamine-7-sulfonic acid monohydrate; 1,7-Cleve's acid
monoydrate
;
_chemical_formula_moiety     'C10 H9 N O3 S, H2 O'
_chemical_formula_sum     'C10 H11 N O4 S'
_chemical_formula_iupac     'C10 H9 N O3 S, H2 O'
_chemical_formula_weight     241.27
_chemical_melting_point     ?
_symmetry_cell_setting     'orthorhombic'
_symmetry_space_group_name_H-M     'P n a 21'
_symmetry_space_group_name_Hall     'P 2c -2n'
loop_
    _symmetry_equiv_pos_as_xyz
    'x, y, z'
    '-x, -y, z+1/2'
    '-x+1/2, y+1/2, z+1/2'
    'x+1/2, -y+1/2, z'
_cell_length_a     7.1616(3)
_cell_length_b     16.4608(7)
_cell_length_c     8.9059(3)
_cell_angle_alpha     90
_cell_angle_beta     90
_cell_angle_gamma     90
_cell_volume     1049.88(7)
_cell_formula_units_Z     4
_cell_measurement_reflns_used     2826
_cell_measurement_theta_min     3.1
_cell_measurement_theta_max     32.3
_cell_measurement_temperature     297(2)
_exptl_crystal_description     'flat prism'
_exptl_crystal_colour     'colourless'
_exptl_crystal_size_max     0.35
_exptl_crystal_size_mid     0.20
_exptl_crystal_size_min     0.05
_exptl_crystal_density_diffrn     1.526
_exptl_crystal_density_meas     ?
_exptl_crystal_density_method     'not measured'
_exptl_crystal_F_000     504
_exptl_absorpt_coefficient_mu     0.306
_exptl_absorpt_correction_type     'multi-scan'
_exptl_absorpt_process_details     '(SADABS; Sheldrick, 1996)'
_exptl_absorpt_correction_T_min     0.950
_exptl_absorpt_correction_T_max     0.990
_exptl_special_details
;
;
_diffrn_ambient_temperature     297(2)
_diffrn_radiation_type     MoK\a
_diffrn_radiation_wavelength     0.71073
_diffrn_radiation_source     'Enhance (Mo) X-ray tube'
_diffrn_radiation_monochromator     graphite
_diffrn_measurement_device_type     'Oxford Diffraction Gemini-S CCD-detector'
_diffrn_measurement_method     \w
_diffrn_detector_area_resol_mean     ?
_diffrn_reflns_number     5904
_diffrn_reflns_av_R_equivalents     0.034
_diffrn_reflns_av_sigmaI/netI     0.041
_diffrn_reflns_theta_min     3.1
_diffrn_reflns_theta_max     27.5
_diffrn_reflns_theta_full     27.5
_diffrn_measured_fraction_theta_max     0.995
_diffrn_measured_fraction_theta_full     0.995
_diffrn_reflns_limit_h_min     -9
_diffrn_reflns_limit_h_max     9
_diffrn_reflns_limit_k_min     -21
_diffrn_reflns_limit_k_max     21
_diffrn_reflns_limit_l_min     -11
_diffrn_reflns_limit_l_max     11
_diffrn_standards_number     ?
_diffrn_standards_interval_count     ?
_diffrn_standards_interval_time     ?
_diffrn_standards_decay_%     0
_refine_special_details
;
Refinement of <i>F</i>^2^ against ALL reflections. The weighted <i>R</i>-factor
<i>wR</i> and goodness of fit <i>S</i> are based on <i>F</i>^2^, conventional
<i>R</i>-factors <i>R</i> are based on <i>F</i>, with <i>F</i> set to zero for
negative <i>F</i>^2^. The threshold expression of <i>F</i>^2^ >
\s(<i>F</i>^2^) is used only for calculating <i>R</i>-factors(gt) <i>etc</i>.
and is not relevant to the choice of reflections for refinement.
<i>R</i>-factors based on <i>F</i>^2^ are statistically about twice as large
as those based on <i>F</i>, and <i>R</i>- factors based on ALL data will be
even larger.
;
_reflns_number_total     2252
_reflns_number_gt     1830
_reflns_threshold_expression     I>2\s(I)
_refine_ls_structure_factor_coef     Fsqd
_refine_ls_matrix_type     full
_refine_ls_R_factor_all     0.051
_refine_ls_R_factor_gt     0.036
_refine_ls_wR_factor_gt     0.072
_refine_ls_wR_factor_ref     0.076
_refine_ls_goodness_of_fit_ref     0.91
_refine_ls_restrained_S_all     0.91
_refine_ls_number_reflns     2252
_refine_ls_number_parameters     165
_refine_ls_number_restraints     1
_refine_ls_hydrogen_treatment     mixed
_refine_ls_weighting_scheme     calc
_refine_ls_weighting_details
                 'calc w=1/[\s^2^(Fo^2^)+(0.0476P)^2^] where P=(Fo^2^+2Fc^2^)/3'
_atom_sites_solution_hydrogens     geom
_atom_sites_solution_primary     direct
_atom_sites_solution_secondary     difmap
_refine_ls_shift/su_max     0.003
_refine_ls_shift/su_mean     0.000
_refine_diff_density_max     0.29
_refine_diff_density_min     -0.17
_refine_ls_extinction_method     none
_refine_ls_extinction_coef     ?
_refine_ls_abs_structure_details     'Flack (1983), 974 Friedel pairs'
_refine_ls_abs_structure_Flack     0.06(8)
loop_
    _atom_type_symbol
    _atom_type_description
    _atom_type_scat_dispersion_real
    _atom_type_scat_dispersion_imag
    _atom_type_scat_source
    'C' 'C' 0.0033 0.0016
                         'International Tables Vol C Tables 4.2.6.8 and 6.1.1.4'
    'H' 'H' 0.0000 0.0000
                         'International Tables Vol C Tables 4.2.6.8 and 6.1.1.4'
    'N' 'N' 0.0061 0.0033
                         'International Tables Vol C Tables 4.2.6.8 and 6.1.1.4'
    'O' 'O' 0.0106 0.0060
                         'International Tables Vol C Tables 4.2.6.8 and 6.1.1.4'
    'S' 'S' 0.1246 0.1234
                         'International Tables Vol C Tables 4.2.6.8 and 6.1.1.4'
_computing_data_collection     '<i>CrysAlis CCD</i> (Oxford Diffraction, 2008)'
_computing_cell_refinement     '<i>CrysAlis RED</i> (Oxford Diffraction, 2008)'
_computing_data_reduction     '<i>CrysAlis RED</i> (Oxford Diffraction, 2008)'
_computing_structure_solution     '<i>SIR92</i> (Altomare <i>et al.</i>,  1994)'
_computing_structure_refinement     '<i>SHELXL97</i> (Sheldrick, 2008)'
_computing_molecular_graphics     '<i>PLATON</i> (Spek, 2009)'
_computing_publication_material     '<i>PLATON</i> (Spek, 2009)'
loop_
    _atom_site_type_symbol
    _atom_site_label
    _atom_site_fract_x
    _atom_site_fract_y
    _atom_site_fract_z
    _atom_site_U_iso_or_equiv
    _atom_site_thermal_displace_type
    _atom_site_calc_flag
    _atom_site_refinement_flags
    _atom_site_occupancy
    S S2 0.91078(7) 0.91246(3) 0.30596(6) 0.0279(2) Uani . . 1.000
    O O21 0.9227(3) 0.98981(10) 0.38255(19) 0.0426(6) Uani . . 1.000
    O O22 1.0718(2) 0.89287(11) 0.21446(19) 0.0432(6) Uani . . 1.000
    O O23 0.7375(3) 0.90447(11) 0.21899(17) 0.0386(6) Uani . . 1.000
    N N8 0.7911(4) 0.89568(12) 0.9061(2) 0.0316(7) Uani . . 1.000
    C C1 0.8622(3) 0.85751(14) 0.5919(3) 0.0244(6) Uani . . 1.000
    C C2 0.8963(3) 0.83679(13) 0.4461(2) 0.0247(6) Uani . . 1.000
    C C3 0.9158(4) 0.75485(14) 0.4020(3) 0.0313(7) Uani . . 1.000
    C C4 0.8930(4) 0.69545(14) 0.5046(3) 0.0328(7) Uani . . 1.000
    C C5 0.8196(4) 0.65100(14) 0.7627(3) 0.0350(7) Uani . . 1.000
    C C6 0.7800(4) 0.66940(15) 0.9072(3) 0.0377(8) Uani . . 1.000
    C C7 0.7701(4) 0.75056(16) 0.9537(2) 0.0344(8) Uani . . 1.000
    C C8 0.8000(3) 0.81129(15) 0.8546(2) 0.0266(7) Uani . . 1.000
    C C9 0.8386(3) 0.79617(14) 0.7015(2) 0.0244(6) Uani . . 1.000
    C C10 0.8515(3) 0.71317(14) 0.6564(3) 0.0270(7) Uani . . 1.000
    O O1W 0.6039(4) 1.01561(13) 0.7583(3) 0.0636(9) Uani . . 1.000
    H H1 0.85450 0.91190 0.61930 0.0290 Uiso calc R 1.000
    H H3 0.94410 0.74190 0.30290 0.0380 Uiso calc R 1.000
    H H4 0.90490 0.64150 0.47490 0.0390 Uiso calc R 1.000
    H H5 0.82590 0.59690 0.73300 0.0420 Uiso calc R 1.000
    H H6 0.75920 0.62790 0.97610 0.0450 Uiso calc R 1.000
    H H7 0.74290 0.76270 1.05330 0.0410 Uiso calc R 1.000
    H H81 0.762(4) 0.8959(14) 1.002(3) 0.038(6) Uiso . . 1.000
    H H82 0.904(5) 0.9182(18) 0.897(4) 0.051(9) Uiso . . 1.000
    H H83 0.690(7) 0.927(3) 0.860(4) 0.056(10) Uiso . . 1.000
    H H11W 0.502(6) 1.0367(18) 0.746(4) 0.076(10) Uiso . . 1.000
    H H12W 0.699(4) 1.0497(17) 0.738(3) 0.082(8) Uiso . . 1.000
loop_
    _atom_site_aniso_label
    _atom_site_aniso_U_11
    _atom_site_aniso_U_22
    _atom_site_aniso_U_33
    _atom_site_aniso_U_12
    _atom_site_aniso_U_13
    _atom_site_aniso_U_23
    S2 0.0338(3) 0.0303(3) 0.0196(2) -0.0020(2) 0.0031(3) 0.0018(2)
    O21 0.0683(14) 0.0271(8) 0.0325(9) -0.0069(9) 0.0053(10) 0.0014(7)
    O22 0.0422(11) 0.0546(11) 0.0327(9) -0.0010(9) 0.0135(9) 0.0033(8)
    O23 0.0390(10) 0.0510(11) 0.0258(8) 0.0022(9) -0.0032(8) 0.0010(7)
    N8 0.0405(14) 0.0348(12) 0.0195(10) -0.0027(10) 0.0037(10) -0.0013(8)
    C1 0.0254(12) 0.0231(10) 0.0247(10) 0.0015(9) -0.0001(9) -0.0007(8)
    C2 0.0233(11) 0.0272(10) 0.0236(10) -0.0016(10) 0.0026(9) 0.0027(8)
    C3 0.0366(13) 0.0313(11) 0.0260(10) 0.0014(11) 0.0054(11) -0.0064(9)
    C4 0.0370(13) 0.0266(11) 0.0347(12) 0.0026(11) 0.0025(12) -0.0049(9)
    C5 0.0330(12) 0.0277(12) 0.0442(14) 0.0006(11) 0.0001(11) 0.0054(11)
    C6 0.0385(15) 0.0351(13) 0.0395(14) 0.0001(12) 0.0002(13) 0.0163(12)
    C7 0.0338(14) 0.0455(14) 0.0239(11) -0.0030(12) 0.0025(11) 0.0048(11)
    C8 0.0230(12) 0.0308(12) 0.0259(11) -0.0014(10) -0.0005(9) 0.0002(9)
    C9 0.0211(11) 0.0263(11) 0.0259(10) 0.0000(9) -0.0009(9) -0.0002(9)
    C10 0.0217(12) 0.0270(12) 0.0323(11) 0.0002(10) 0.0005(10) 0.0019(10)
    O1W 0.0410(12) 0.0407(12) 0.109(2) 0.0022(11) -0.0058(14) 0.0170(12)
_geom_special_details
;
Bond distances, angles <i>etc</i>. have been calculated using the rounded
fractional coordinates. All su's are estimated from the variances of the
(full) variance-covariance matrix. The cell e.s.d.'s are taken into account in
the estimation of distances, angles and torsion angles
;
loop_
    _geom_bond_atom_site_label_1
    _geom_bond_atom_site_label_2
    _geom_bond_site_symmetry_1
    _geom_bond_site_symmetry_2
    _geom_bond_distance
    _geom_bond_publ_flag
    S2 O21 . . 1.4470(17) no
    S2 O22 . . 1.4484(16) no
    S2 O23 . . 1.469(2) no
    S2 C2 . . 1.766(2) no
    O1W H12W . . 0.90(3) no
    O1W H11W . . 0.82(4) no
    N8 C8 . . 1.464(3) no
    N8 H81 . . 0.88(3) no
    N8 H82 . . 0.89(4) no
    N8 H83 . . 0.98(4) no
    C1 C2 . . 1.365(3) no
    C1 C9 . . 1.415(3) no
    C2 C3 . . 1.412(3) no
    C3 C4 . . 1.348(4) no
    C4 C10 . . 1.415(4) no
    C5 C10 . . 1.413(4) no
    C5 C6 . . 1.352(4) no
    C6 C7 . . 1.401(4) no
    C7 C8 . . 1.351(3) no
    C8 C9 . . 1.413(3) no
    C9 C10 . . 1.427(3) no
    C1 H1 . . 0.9300 no
    C3 H3 . . 0.9300 no
    C4 H4 . . 0.9300 no
    C5 H5 . . 0.9300 no
    C6 H6 . . 0.9300 no
    C7 H7 . . 0.9300 no
loop_
    _geom_angle_atom_site_label_1
    _geom_angle_atom_site_label_2
    _geom_angle_atom_site_label_3
    _geom_angle_site_symmetry_1
    _geom_angle_site_symmetry_2
    _geom_angle_site_symmetry_3
    _geom_angle
    _geom_angle_publ_flag
    O21 S2 O22 . . . 114.47(11) no
    O21 S2 O23 . . . 112.16(11) no
    O21 S2 C2 . . . 106.91(10) no
    O22 S2 O23 . . . 110.86(10) no
    O22 S2 C2 . . . 106.70(10) no
    O23 S2 C2 . . . 105.06(10) no
    H11W O1W H12W . . . 113(3) no
    H81 N8 H83 . . . 103(3) no
    H82 N8 H83 . . . 114(2) no
    C8 N8 H81 . . . 108.6(15) no
    C8 N8 H82 . . . 109(2) no
    H81 N8 H82 . . . 108(3) no
    C8 N8 H83 . . . 111(3) no
    C2 C1 C9 . . . 120.0(2) no
    S2 C2 C3 . . . 118.12(16) no
    S2 C2 C1 . . . 120.44(17) no
    C1 C2 C3 . . . 121.4(2) no
    C2 C3 C4 . . . 119.5(2) no
    C3 C4 C10 . . . 121.6(2) no
    C6 C5 C10 . . . 120.6(2) no
    C5 C6 C7 . . . 120.4(2) no
    C6 C7 C8 . . . 120.3(2) no
    N8 C8 C9 . . . 118.54(19) no
    C7 C8 C9 . . . 122.1(2) no
    N8 C8 C7 . . . 119.38(18) no
    C1 C9 C10 . . . 118.78(19) no
    C8 C9 C10 . . . 116.9(2) no
    C1 C9 C8 . . . 124.3(2) no
    C5 C10 C9 . . . 119.6(2) no
    C4 C10 C9 . . . 118.7(2) no
    C4 C10 C5 . . . 121.7(2) no
    C2 C1 H1 . . . 120.00 no
    C9 C1 H1 . . . 120.00 no
    C4 C3 H3 . . . 120.00 no
    C2 C3 H3 . . . 120.00 no
    C3 C4 H4 . . . 119.00 no
    C10 C4 H4 . . . 119.00 no
    C10 C5 H5 . . . 120.00 no
    C6 C5 H5 . . . 120.00 no
    C5 C6 H6 . . . 120.00 no
    C7 C6 H6 . . . 120.00 no
    C6 C7 H7 . . . 120.00 no
    C8 C7 H7 . . . 120.00 no
loop_
    _geom_torsion_atom_site_label_1
    _geom_torsion_atom_site_label_2
    _geom_torsion_atom_site_label_3
    _geom_torsion_atom_site_label_4
    _geom_torsion_site_symmetry_1
    _geom_torsion_site_symmetry_2
    _geom_torsion_site_symmetry_3
    _geom_torsion_site_symmetry_4
    _geom_torsion
    _geom_torsion_publ_flag
    O21 S2 C2 C1 . . . . 12.5(2) no
    O21 S2 C2 C3 . . . . -169.2(2) no
    O22 S2 C2 C1 . . . . 135.40(18) no
    O22 S2 C2 C3 . . . . -46.3(2) no
    O23 S2 C2 C1 . . . . -106.85(19) no
    O23 S2 C2 C3 . . . . 71.4(2) no
    C9 C1 C2 S2 . . . . 175.82(16) no
    C9 C1 C2 C3 . . . . -2.4(3) no
    C2 C1 C9 C8 . . . . -179.0(2) no
    C2 C1 C9 C10 . . . . 0.1(3) no
    S2 C2 C3 C4 . . . . -175.6(2) no
    C1 C2 C3 C4 . . . . 2.7(4) no
    C2 C3 C4 C10 . . . . -0.6(4) no
    C3 C4 C10 C5 . . . . 177.2(3) no
    C3 C4 C10 C9 . . . . -1.7(4) no
    C10 C5 C6 C7 . . . . 0.0(4) no
    C6 C5 C10 C4 . . . . -180.0(3) no
    C6 C5 C10 C9 . . . . -1.1(4) no
    C5 C6 C7 C8 . . . . 0.0(4) no
    C6 C7 C8 N8 . . . . -179.3(2) no
    C6 C7 C8 C9 . . . . 1.2(4) no
    N8 C8 C9 C1 . . . . -2.7(3) no
    N8 C8 C9 C10 . . . . 178.2(2) no
    C7 C8 C9 C1 . . . . 176.9(2) no
    C7 C8 C9 C10 . . . . -2.2(3) no
    C1 C9 C10 C4 . . . . 1.9(3) no
    C1 C9 C10 C5 . . . . -177.0(2) no
    C8 C9 C10 C4 . . . . -179.0(2) no
    C8 C9 C10 C5 . . . . 2.1(3) no
loop_
    _geom_hbond_atom_site_label_D
    _geom_hbond_atom_site_label_H
    _geom_hbond_atom_site_label_A
    _geom_hbond_site_symmetry_A
    _geom_hbond_distance_DH
    _geom_hbond_distance_HA
    _geom_hbond_distance_DA
    _geom_hbond_angle_DHA
    _geom_hbond_publ_flag
    O1W H11W O23 2_675 0.82(4) 1.98(4) 2.798(3) 176(3) yes
    O1W H12W O22 2_775 0.90(3) 1.91(3) 2.796(3) 169(3) yes
    N8 H81 O23 1_556 0.88(3) 1.95(3) 2.817(2) 171(2) yes
    N8 H82 O21 2_775 0.89(4) 1.96(3) 2.793(3) 154(3) yes
    N8 H83 O1W . 0.98(4) 1.82(4) 2.725(3) 152(4) yes
    C1 H1 O21 . 0.9300 2.5200 2.899(3) 105.00 no
    C1 H1 N8 . 0.9300 2.6100 2.913(3) 100.00 no
    C6 H6 O22 4_466 0.9300 2.5300 3.281(3) 137.00 no
data_global
_journal_date_recd_electronic     2009-07-14
_journal_date_accepted     2009-07-31
_journal_name_full     'Acta Crystallographica, Section E'
_journal_year     2009
_journal_volume     65
_journal_issue      9
_journal_page_first     o2110
_journal_page_last     o2110
_journal_paper_category     QO
_journal_coeditor_code     TK2500
_publ_contact_author_name     'Dr Graham Smith'
_publ_contact_author_address
;
    School of Physical and Chemical Sciences
    Queensland University of Technology
    GPO Box 2434, Brisbane 4001, Australia
;
_publ_contact_author_email     g.smith@qut.edu.au
_publ_contact_author_fax     ' 61 7 3864 1804 '
_publ_contact_author_phone     ' 61 7 3300 2667 '
_publ_section_title
;
8-Ammonionaphthalene-2-sulfonate monohydrate: the zwitterionic hydrate of
1,7-Cleve's acid
;
loop_
    _publ_author_name
    _publ_author_footnote
    _publ_author_address
    'Graham Smith' .
;
 School of Physical and Chemical Sciences
 Queensland University of Technology
 GPO Box 2434, Brisbane 4001, Australia
;
    'Urs D. Wermuth' .
;
 School of Physical and Chemical Sciences
 Queensland University of Technology
 GPO Box 2434, Brisbane 4001, Australia
;
    'David J. Young' .
;
 School of Biomolecular and Physical Sciences
 Griffith University
 Nathan, Qld, 4111, Australia
;
