# Supplementary material for: 8-Ammonio­naphthalene-2-sulfonate monohydrate: the zwitterionic hydrate of 1,7-Cleve’s acid
Source: Acta Crystallogr Sect E Struct Rep Online. 2009 Aug 8;65(Pt 9):o2110. doi: 10.1107/S1600536809030396 (PMC2969967; doi:10.1107/S1600536809030396)
Supplement: Supplementary file 2 [file e-65-o2110-Isup2.hkl]

#
# h,k,l, Fc-squared, Fo-squared, sigma(Fo-squared) and status flag
#
data_I
_shelx_title ' gs09gs1 in Pna2(1)'
_shelx_refln_list_code          4
_shelx_F_calc_maximum      143.26
_exptl_crystal_F_000       480.00
_reflns_d_resolution_high  0.7699
 
loop_
 _symmetry_equiv_pos_as_xyz
 'x, y, z'
 '-x, -y, z+1/2'
 '-x+1/2, y+1/2, z+1/2'
 'x+1/2, -y+1/2, z'
 
_cell_length_a     7.1616
_cell_length_b    16.4608
_cell_length_c     8.9059
_cell_angle_alpha  90.000
_cell_angle_beta   90.000
_cell_angle_gamma  90.000
 
_shelx_F_squared_multiplier     1.000
 
loop_
 _refln_index_h
 _refln_index_k
 _refln_index_l
 _refln_F_squared_calc
 _refln_F_squared_meas
 _refln_F_squared_sigma
 _refln_observed_status
   2   0 -11      169.35      181.57     11.16 o
   0   1 -11      275.80      306.40     29.61 o
   1   1 -11       40.68       44.49      7.21 o
   2   1 -11        2.19        6.41      8.06 o
   1   2 -11      100.92       94.19      7.93 o
   2   2 -11       29.48       29.99      8.37 o
   0   3 -11      148.20      165.15     12.58 o
   1   3 -11       20.10       28.54      8.99 o
   2   3 -11       56.83       59.40      8.63 o
   1   4 -11      150.17      182.41     11.81 o
   2   4 -11        0.02        7.26     10.68 o
   0   5 -11       97.61       97.40     18.66 o
   1   5 -11       42.42       67.43     13.27 o
   1   6 -11       12.76       21.47     14.19 o
   0   0 -10      681.95      687.94     14.46 o
   2   0 -10       72.10       79.21      9.48 o
   4   0 -10       84.21      122.10     22.52 o
   1   1 -10      240.14      248.71      7.18 o
   2   1 -10       85.84       95.12      7.04 o
   3   1 -10       12.70       26.33      8.31 o
   4   1 -10       46.83       62.13     10.94 o
   0   2 -10      113.06      128.04      9.31 o
   1   2 -10      154.21      159.00      6.90 o
   2   2 -10       18.42       26.51      6.47 o
   3   2 -10       49.98       56.01      8.76 o
   4   2 -10        3.97        9.90     13.84 o
   1   3 -10       12.66       23.62      6.39 o
   2   3 -10      130.27      134.47      6.86 o
   3   3 -10        6.64       13.75     10.25 o
   4   3 -10        0.92        7.40     10.71 o
   0   4 -10      344.16      355.58     12.51 o
   1   4 -10      148.62      150.58      7.76 o
   2   4 -10       28.77       26.12      7.39 o
   3   4 -10       52.61       73.01     10.61 o
   4   4 -10        2.88        8.63     14.07 o
   1   5 -10      240.66      250.73      9.30 o
   2   5 -10       53.38       59.37      7.62 o
   3   5 -10        6.17        8.58      9.15 o
   4   5 -10       69.53       61.72     12.02 o
   0   6 -10      506.98      506.93     22.66 o
   1   6 -10       24.91       22.92      9.77 o
   2   6 -10       52.57       53.33      8.82 o
   3   6 -10       18.87       21.15      9.23 o
   1   7 -10       95.18      106.69     12.54 o
   2   7 -10      101.92      102.78     10.92 o
   3   7 -10        6.56       11.51      9.22 o
   0   8 -10       25.07       24.58     18.75 o
   1   8 -10      206.02      228.05     13.73 o
   2   8 -10        3.36        9.52     12.94 o
   3   8 -10       52.32       53.83     10.09 o
   1   9 -10      104.67      127.49     13.90 o
   2   9 -10      125.23      136.30     12.50 o
   0  10 -10      292.95      344.13     22.97 o
   1  10 -10       17.60       36.94     13.64 o
   2   0  -9      210.35      200.23     11.67 o
   4   0  -9      168.56      198.60     20.23 o
   0   1  -9      167.76      170.19      7.43 o
   1   1  -9       14.15       17.85      5.24 o
   2   1  -9       34.74       35.64      7.55 o
   3   1  -9      164.12      155.67      8.53 o
   4   1  -9        6.97       11.56      9.77 o
   5   1  -9       35.05       58.93     16.82 o
   1   2  -9      132.43      136.40      6.28 o
   2   2  -9        4.70       14.02      7.29 o
   3   2  -9       55.70       64.88      8.37 o
   4   2  -9       16.74       27.68     10.10 o
   5   2  -9      138.97      176.84     15.74 o
   0   3  -9      436.83      418.67      8.48 o
   1   3  -9        9.36        9.41      5.75 o
   2   3  -9      168.13      166.44      7.15 o
   3   3  -9       45.38       50.89      7.86 o
   4   3  -9      104.83      103.79      9.99 o
   5   3  -9       59.12       62.41     14.57 o
   1   4  -9      239.65      237.35      6.43 o
   2   4  -9       36.08       32.40      6.63 o
   3   4  -9       18.86       20.59      9.63 o
   4   4  -9       42.82       54.73     10.55 o
   5   4  -9      210.99      229.01     20.41 o
   0   5  -9      275.85      259.07      8.98 o
   1   5  -9      102.79      102.31      6.97 o
   2   5  -9        3.86       12.41      8.12 o
   3   5  -9      435.20      423.34     11.69 o
   4   5  -9       19.00       24.74     10.19 o
   5   5  -9        5.59       14.74     14.09 o
   1   6  -9       20.76       24.31      7.78 o
   2   6  -9      322.12      304.26      9.42 o
   3   6  -9       10.35       12.58     10.01 o
   4   6  -9      177.73      179.61     11.90 o
   5   6  -9       25.05       14.95     15.45 o
   0   7  -9      228.34      246.29     18.82 o
   1   7  -9       78.05       70.73      9.51 o
   2   7  -9       61.23       61.04      8.60 o
   3   7  -9      120.25      110.03     10.15 o
   4   7  -9       27.41       29.91     17.12 o
   1   8  -9      173.74      158.17     10.11 o
   2   8  -9       72.99       73.11      9.79 o
   3   8  -9        6.35       11.98      8.78 o
   4   8  -9       32.79       41.96     11.16 o
   0   9  -9      257.21      227.06     19.02 o
   1   9  -9       20.63       25.95      9.46 o
   2   9  -9       53.32       63.49     11.81 o
   3   9  -9      196.48      209.72     13.32 o
   4   9  -9       98.36       97.26     11.36 o
   1  10  -9      125.61      146.91     13.66 o
   2  10  -9       63.36       73.64     13.05 o
   3  10  -9       42.84       43.33     13.60 o
   0  11  -9       49.91       75.23     18.94 o
   1  11  -9      158.90      192.77     13.01 o
   2  11  -9        8.38       20.98     13.55 o
   3  11  -9       88.04       81.36     14.36 o
   1  12  -9       37.13       34.64     19.12 o
   2  12  -9      143.18      152.01     15.27 o
   0  13  -9      109.71      116.40     20.37 o
   1  13  -9       18.61       22.90     14.28 o
   0   0  -8      231.86      207.09      9.97 o
   2   0  -8       86.00      100.68     10.92 o
   4   0  -8       75.93       72.67     15.99 o
   6   0  -8       94.16       98.59     21.81 o
   1   1  -8      267.45      262.34      5.14 o
   2   1  -8      147.50      153.34      7.45 o
   3   1  -8       25.49       29.28      7.35 o
   4   1  -8       69.94       69.31     11.84 o
   5   1  -8      114.72      126.75     12.50 o
   6   1  -8        9.87       27.55     14.18 o
   0   2  -8        8.41       16.04      6.24 o
   1   2  -8      315.60      295.03      5.21 o
   2   2  -8       24.68       31.21      6.96 o
   3   2  -8      523.43      523.74      9.06 o
   4   2  -8       15.61       18.18      9.06 o
   5   2  -8       35.79       49.91     12.39 o
   6   2  -8        8.97       28.67     13.86 o
   1   3  -8      316.19      304.01      5.59 o
   2   3  -8      301.68      269.99      8.07 o
   3   3  -8      149.83      147.54      7.68 o
   4   3  -8      195.81      195.72     10.39 o
   5   3  -8       41.35       33.20     18.60 o
   6   3  -8       78.86       82.82     14.30 o
   0   4  -8      314.60      289.55      7.50 o
   1   4  -8      339.14      323.46      7.12 o
   2   4  -8      313.19      298.47     10.81 o
   3   4  -8       84.88       79.76      7.25 o
   4   4  -8      174.74      149.66      9.82 o
   5   4  -8       65.50       59.48     12.21 o
   6   4  -8      107.21      150.58     14.92 o
   1   5  -8      249.63      240.78      5.88 o
   2   5  -8      103.24      106.36      6.99 o
   3   5  -8      251.20      226.08     10.28 o
   4   5  -8       46.01       46.35      9.70 o
   5   5  -8       80.10       68.12     13.55 o
   6   5  -8       61.17       50.33     13.57 o
   0   6  -8      727.43      705.04      9.89 o
   1   6  -8       76.70       70.44      6.29 o
   2   6  -8       81.74       81.23      8.04 o
   3   6  -8        4.07        6.99      9.38 o
   4   6  -8      184.86      181.08     10.36 o
   5   6  -8        8.53        8.26     13.11 o
   6   6  -8       96.67      108.65     14.59 o
   1   7  -8      182.07      183.95      8.11 o
   2   7  -8      287.05      276.68      7.95 o
   3   7  -8        1.56       12.50      7.94 o
   4   7  -8       36.17       26.50     11.79 o
   5   7  -8      111.98      100.85     16.05 o
   0   8  -8       45.60       49.12     14.10 o
   1   8  -8       80.70       81.84      8.27 o
   2   8  -8       28.51       31.42      8.09 o
   3   8  -8      259.26      242.16      9.70 o
   4   8  -8       44.84       58.05      9.33 o
   5   8  -8       14.42        8.84     12.56 o
   1   9  -8        7.50        5.87      7.72 o
   2   9  -8      237.64      240.30      9.78 o
   3   9  -8       17.02       24.33     10.07 o
   4   9  -8       75.48       75.94      9.73 o
   5   9  -8       17.12       24.64     13.10 o
   0  10  -8       19.91       24.45     16.29 o
   1  10  -8       48.45       42.35      8.34 o
   2  10  -8        9.21       12.41      8.69 o
   3  10  -8      246.26      255.74     10.25 o
   4  10  -8       32.49       31.52     11.13 o
   5  10  -8       47.34       60.28     13.78 o
   1  11  -8      153.21      156.48      9.56 o
   2  11  -8       64.86       68.85      9.21 o
   3  11  -8       21.33       21.74      9.62 o
   4  11  -8       63.90       70.89     12.44 o
   0  12  -8      198.22      206.46     18.69 o
   1  12  -8       14.86       13.61      8.99 o
   2  12  -8       32.22       34.49      9.23 o
   3  12  -8       65.44       73.81     10.48 o
   4  12  -8       38.93       36.89     12.22 o
   1  13  -8       30.34       34.61      9.27 o
   2  13  -8      131.46      135.78     10.21 o
   3  13  -8        8.63        5.60     10.23 o
   0  14  -8        5.69        6.23     16.82 o
   1  14  -8       30.23       30.28      9.94 o
   2  14  -8        0.50        6.03      9.75 o
   1  15  -8       17.27       29.52     10.02 o
   2   0  -7      615.67      596.15     12.16 o
   4   0  -7      170.35      177.25     16.89 o
   6   0  -7        1.73       18.68     17.43 o
   0   1  -7       84.50       83.71      6.05 o
   1   1  -7      181.11      189.92      5.36 o
   2   1  -7       72.78       78.35      5.53 o
   3   1  -7      673.64      650.50      9.19 o
   4   1  -7      111.83      110.33     12.45 o
   5   1  -7        8.60       12.03      8.25 o
   6   1  -7        9.82       11.37     11.97 o
   7   1  -7       67.59       79.68     14.29 o
   1   2  -7      639.03      623.12      5.39 o
   2   2  -7       73.92       73.82      5.26 o
   3   2  -7      271.43      252.93      6.24 o
   4   2  -7       21.46       21.25     12.66 o
   5   2  -7      211.03      224.04      9.89 o
   6   2  -7        9.81       16.83      8.90 o
   7   2  -7       18.63       36.65     18.14 o
   0   3  -7     1514.92     1511.34     10.31 o
   1   3  -7      523.51      517.11      5.41 o
   2   3  -7       90.12       92.20      5.47 o
   3   3  -7      304.14      280.10      6.38 o
   4   3  -7      282.55      271.35     10.01 o
   5   3  -7       30.46       33.25      8.76 o
   6   3  -7      110.48      121.48      9.98 o
   7   3  -7       19.91       16.34     10.53 o
   1   4  -7      196.46      194.35      4.78 o
   2   4  -7     1507.56     1480.69      9.24 o
   3   4  -7      232.78      225.41      6.35 o
   4   4  -7      132.81      136.85      7.71 o
   5   4  -7       52.58       58.24      8.89 o
   6   4  -7       21.36       12.67      9.67 o
   7   4  -7       66.09       76.06     10.65 o
   0   5  -7      468.94      477.57      8.70 o
   1   5  -7      493.98      471.48      5.52 o
   2   5  -7      102.98      100.33      5.83 o
   3   5  -7      752.67      742.73     15.77 o
   4   5  -7        1.55        8.52      7.84 o
   5   5  -7       86.19       80.57      8.06 o
   6   5  -7        6.11       18.87      8.45 o
   7   5  -7       29.55       36.97      9.28 o
   1   6  -7       86.61       84.86      4.71 o
   2   6  -7      278.45      277.75      6.70 o
   3   6  -7       70.04       65.59      8.05 o
   4   6  -7      365.76      364.76      8.01 o
   5   6  -7       13.53       16.06      8.13 o
   6   6  -7        0.77        5.62      8.27 o
   0   7  -7       95.07       88.57      7.98 o
   1   7  -7      119.71      116.58      7.38 o
   2   7  -7      193.17      184.84      8.21 o
   3   7  -7      238.20      237.99      8.91 o
   4   7  -7      102.81      108.55      8.88 o
   5   7  -7       37.86       39.45     11.41 o
   6   7  -7        5.10       12.00      9.05 o
   1   8  -7      200.20      192.43      8.09 o
   2   8  -7       58.90       62.99      6.68 o
   3   8  -7       17.14       10.40      8.29 o
   4   8  -7      154.51      164.10      9.44 o
   5   8  -7       43.61       48.88     11.77 o
   6   8  -7       12.51       21.81     10.23 o
   0   9  -7      276.68      271.19      9.98 o
   1   9  -7       64.09       66.69      7.85 o
   2   9  -7       75.23       70.08      7.95 o
   3   9  -7      143.09      148.49     10.14 o
   4   9  -7        5.99       15.10      9.21 o
   5   9  -7        4.48        2.32     12.00 o
   6   9  -7      215.27      243.24     11.72 o
   1  10  -7      238.76      251.21      9.08 o
   2  10  -7       14.88       13.08      7.93 o
   3  10  -7       13.34       15.09     10.28 o
   4  10  -7       36.37       47.62     15.37 o
   5  10  -7      126.10      125.77     12.67 o
   0  11  -7      249.14      240.10     10.99 o
   1  11  -7       40.00       45.19      7.98 o
   2  11  -7       59.68       66.19      8.38 o
   3  11  -7      214.57      212.73      9.79 o
   4  11  -7      133.85      136.36     16.63 o
   5  11  -7       31.86       29.21     16.44 o
   1  12  -7        5.16       17.13      8.42 o
   2  12  -7      197.51      183.51      9.28 o
   3  12  -7        1.33       12.30      9.12 o
   4  12  -7       89.58       96.85     16.65 o
   5  12  -7        4.61        8.61     17.77 o
   0  13  -7       22.28       32.23     16.53 o
   1  13  -7        0.45        8.62      8.24 o
   2  13  -7       87.51       96.39      9.63 o
   3  13  -7       80.34       80.55      9.90 o
   4  13  -7       83.98       88.86     12.55 o
   1  14  -7       64.93       79.76      9.23 o
   2  14  -7       11.35       13.75      9.27 o
   3  14  -7        7.06       16.58      9.59 o
   4  14  -7       17.60       13.90     12.17 o
   0  15  -7      181.76      202.39     19.49 o
   1  15  -7       23.23       25.30      9.25 o
   2  15  -7       13.06       23.40      9.64 o
   3  15  -7       47.14       48.30     10.65 o
   1  16  -7       60.14       74.92     10.02 o
   2  16  -7      181.99      189.26     11.29 o
   0  17  -7      128.84      157.79     20.00 o
   0   0  -6      407.63      455.39      9.80 o
   2   0  -6      359.87      353.55      6.16 o
   4   0  -6      360.17      337.42     10.29 o
   6   0  -6       57.87       60.82     10.01 o
   1   1  -6       29.99       26.60      2.00 o
   2   1  -6      237.61      228.16      4.33 o
   3   1  -6        9.78       12.83      6.18 o
   4   1  -6      204.88      195.97      6.59 o
   5   1  -6      113.18      114.13      6.76 o
   6   1  -6       25.24       25.92      8.59 o
   7   1  -6       36.92       43.48      9.29 o
   0   2  -6       73.36       78.85      5.33 o
   1   2  -6        0.97        5.74      3.83 o
   2   2  -6       35.53       37.24      3.84 o
   3   2  -6     1505.60     1431.68     10.61 o
   4   2  -6      107.07      105.16      6.13 o
   5   2  -6       59.92       61.24      8.47 o
   6   2  -6       44.47       45.89      7.53 o
   7   2  -6      105.62      114.19      9.96 o
   1   3  -6      157.44      164.01      4.25 o
   2   3  -6      988.12      925.85      5.97 o
   3   3  -6       45.35       44.24      6.13 o
   4   3  -6      721.50      732.08      9.23 o
   5   3  -6      357.78      368.45      8.49 o
   6   3  -6       16.74       25.11      7.45 o
   7   3  -6       53.29       60.71      8.78 o
   0   4  -6      141.12      137.52      4.66 o
   1   4  -6       96.66       99.19      4.41 o
   2   4  -6      728.64      707.04      6.01 o
   3   4  -6     1124.92     1106.24     11.64 o
   4   4  -6      469.42      452.28      9.27 o
   5   4  -6       32.34       30.91      7.20 o
   6   4  -6      118.58      120.31      8.45 o
   7   4  -6       86.60       85.46      9.14 o
   1   5  -6      614.96      581.01      5.57 o
   2   5  -6      117.81      107.52      4.50 o
   3   5  -6      188.43      180.70      6.69 o
   4   5  -6       59.24       66.87      7.72 o
   5   5  -6      277.67      271.58      9.20 o
   6   5  -6       22.33       17.86      8.81 o
   7   5  -6       11.98       15.51      9.12 o
   0   6  -6      374.96      362.54      8.27 o
   1   6  -6      148.00      141.96      5.13 o
   2   6  -6      112.26      110.50      4.59 o
   3   6  -6      342.94      318.48      8.35 o
   4   6  -6      149.22      146.97      6.82 o
   5   6  -6       11.39       12.93      8.05 o
   6   6  -6       51.92       66.85      9.44 o
   7   6  -6        6.33       11.05      9.02 o
   1   7  -6      165.99      163.00      5.57 o
   2   7  -6      307.00      292.57      6.36 o
   3   7  -6       42.69       41.13      6.11 o
   4   7  -6       71.26       72.73      6.58 o
   5   7  -6      139.76      143.49      9.26 o
   6   7  -6       41.12       32.94      9.12 o
   7   7  -6       66.34       81.68     11.09 o
   0   8  -6      816.25      787.31     12.32 o
   1   8  -6       73.22       66.58      7.33 o
   2   8  -6      241.39      247.28     11.46 o
   3   8  -6      880.52      828.17      8.93 o
   4   8  -6      175.55      171.78      8.45 o
   5   8  -6       43.29       51.17      7.41 o
   6   8  -6       84.97       91.21      9.95 o
   7   8  -6       24.00       35.20     11.01 o
   1   9  -6      161.79      172.19      9.18 o
   2   9  -6      944.64      934.56     11.63 o
   3   9  -6       57.28       60.49      8.37 o
   4   9  -6      422.11      410.24      9.48 o
   5   9  -6       80.31       89.99      7.81 o
   6   9  -6       32.85       27.12      8.22 o
   0  10  -6      703.99      633.15     12.01 o
   1  10  -6      217.01      211.69      8.56 o
   2  10  -6      178.86      183.92      8.57 o
   3  10  -6      304.70      317.11     11.51 o
   4  10  -6      200.19      192.22     16.37 o
   5  10  -6        2.26       10.27      7.42 o
   6  10  -6       10.55       10.79      9.44 o
   1  11  -6      182.99      196.73      8.87 o
   2  11  -6      212.12      199.03      8.64 o
   3  11  -6       24.71       20.94     10.06 o
   4  11  -6       28.80       37.37     14.44 o
   5  11  -6      129.33      132.33     12.35 o
   6  11  -6        7.81       20.28     12.65 o
   0  12  -6      352.37      327.67     11.43 o
   1  12  -6       39.91       27.15      7.91 o
   2  12  -6       54.97       55.29      8.25 o
   3  12  -6      135.58      136.39      8.89 o
   4  12  -6       74.55       83.61     15.21 o
   5  12  -6        6.92        2.02     17.01 o
   6  12  -6       27.18       31.58     13.91 o
   1  13  -6      118.83      118.18      8.84 o
   2  13  -6      108.31      112.65      8.85 o
   3  13  -6       34.65       37.54      8.71 o
   4  13  -6       36.97       52.47     17.20 o
   5  13  -6       22.46       29.50     16.51 o
   0  14  -6       83.05       73.83     10.82 o
   1  14  -6       80.56       84.17      8.72 o
   2  14  -6        4.18        6.04      8.45 o
   3  14  -6      159.83      163.97      9.73 o
   4  14  -6        3.27        6.47     11.68 o
   5  14  -6        3.98       18.06     19.52 o
   1  15  -6       50.68       53.74      8.81 o
   2  15  -6      128.46      142.25      9.82 o
   3  15  -6       23.20       18.91      9.55 o
   4  15  -6       35.66       52.38     12.52 o
   0  16  -6      155.62      179.53     12.39 o
   1  16  -6        3.19       12.67      9.05 o
   2  16  -6      113.09      123.94      9.81 o
   3  16  -6        3.44       12.99     18.93 o
   1  17  -6       85.39       95.89      9.96 o
   2  17  -6       48.52       64.39     10.25 o
   0  18  -6      117.31      129.89     18.31 o
   1  18  -6       12.25       19.10      9.84 o
   2   0  -5     1399.72     1364.95     12.50 o
   4   0  -5       41.15       37.70      8.11 o
   6   0  -5      112.01      122.26     10.18 o
   8   0  -5      158.50      177.58     20.48 o
   0   1  -5      377.72      437.76      5.61 o
   1   1  -5       18.13       17.32      2.12 o
   2   1  -5       34.27       41.14      4.82 o
   3   1  -5      867.43      885.44      6.21 o
   4   1  -5      120.07      118.14      5.32 o
   5   1  -5       13.28       16.63      5.56 o
   6   1  -5        0.85        3.94      6.05 o
   7   1  -5        5.68       11.28      6.58 o
   8   1  -5        2.66        7.33      8.80 o
   1   2  -5       59.46       47.66      2.07 o
   2   2  -5      116.06      122.78      3.88 o
   3   2  -5       76.53       74.60      4.12 o
   4   2  -5      121.14      128.52      5.34 o
   5   2  -5        2.97        2.28      5.41 o
   6   2  -5        0.73        6.38      5.96 o
   7   2  -5       91.12       93.37      8.51 o
   8   2  -5       56.10       56.95      9.32 o
   0   3  -5      124.64      101.31      4.02 o
   1   3  -5      507.04      536.44      6.31 o
   2   3  -5      251.49      249.32      3.66 o
   3   3  -5       93.40       89.10      5.59 o
   4   3  -5      242.04      248.13      6.28 o
   5   3  -5       19.03       18.94      5.64 o
   6   3  -5      287.98      280.38      8.75 o
   7   3  -5       50.16       56.05      7.98 o
   8   3  -5       35.42       41.39      9.33 o
   1   4  -5      603.02      588.26      7.33 o
   2   4  -5      853.85      809.32      5.08 o
   3   4  -5      103.56      105.47      5.66 o
   4   4  -5      434.16      427.33      6.94 o
   5   4  -5      206.76      215.45      8.49 o
   6   4  -5      102.65      106.24      8.87 o
   7   4  -5      168.13      173.28      8.91 o
   8   4  -5      196.62      208.26     10.36 o
   0   5  -5       54.86       58.38      5.23 o
   1   5  -5      527.67      516.01      4.77 o
   2   5  -5       38.84       34.21      3.38 o
   3   5  -5     1736.00     1642.84     12.18 o
   4   5  -5      172.57      187.23      8.33 o
   5   5  -5      212.28      215.02      8.53 o
   6   5  -5       87.91       92.21      8.85 o
   7   5  -5      113.76      120.02      9.86 o
   8   5  -5        4.76       13.64      9.87 o
   1   6  -5      109.20       96.67      3.35 o
   2   6  -5     1076.65     1050.52      8.82 o
   3   6  -5       11.47       11.23      4.96 o
   4   6  -5      253.13      261.23      8.73 o
   5   6  -5       43.78       33.30      7.89 o
   6   6  -5        5.23       18.92     10.17 o
   7   6  -5       67.45       64.84     10.16 o
   0   7  -5      156.05      146.62      5.09 o
   1   7  -5      317.84      304.15      6.39 o
   2   7  -5       73.13       71.59      5.27 o
   3   7  -5      528.34      541.77      7.22 o
   4   7  -5       33.32       31.85      7.56 o
   5   7  -5       30.47       28.03      8.32 o
   6   7  -5        1.58        6.06     10.52 o
   7   7  -5       14.40       22.07      9.67 o
   1   8  -5      568.00      547.51      6.03 o
   2   8  -5      633.42      630.97     12.88 o
   3   8  -5      270.04      271.23      6.55 o
   4   8  -5       84.09       83.00      6.55 o
   5   8  -5       60.10       61.04      8.12 o
   6   8  -5       53.66       55.00      9.11 o
   7   8  -5       43.66       52.03     16.32 o
   0   9  -5     2280.81     2266.31     23.92 o
   1   9  -5      321.73      315.21      6.91 o
   2   9  -5      332.57      323.84      7.28 o
   3   9  -5      177.94      174.51      7.46 o
   4   9  -5      586.19      591.23      9.04 o
   5   9  -5       14.02       11.27      7.30 o
   6   9  -5       96.30      109.12      9.82 o
   7   9  -5        3.65       13.73     10.59 o
   1  10  -5      505.50      515.66      9.56 o
   2  10  -5     1175.62     1089.82      9.12 o
   3  10  -5       77.62       79.71      6.98 o
   4  10  -5      184.13      180.20      8.47 o
   5  10  -5      216.28      226.29      8.44 o
   6  10  -5        8.84       12.26      7.83 o
   7  10  -5       17.43       24.25     10.29 o
   0  11  -5      181.26      153.66      9.26 o
   1  11  -5      103.31      101.55      7.75 o
   2  11  -5      117.06      105.87      8.14 o
   3  11  -5      477.16      456.70      8.90 o
   4  11  -5       56.36       48.32      7.64 o
   5  11  -5        4.38       11.35      8.21 o
   6  11  -5       53.11       50.16      9.92 o
   1  12  -5        4.33        6.51      7.29 o
   2  12  -5       24.19       25.08      7.68 o
   3  12  -5       58.20       62.89     10.18 o
   4  12  -5       54.97       58.73      8.16 o
   5  12  -5       11.14       13.70      8.96 o
   6  12  -5       12.27       21.81      9.64 o
   0  13  -5       33.20       31.69      9.67 o
   1  13  -5       11.10       11.91      7.23 o
   2  13  -5        2.98        4.33      7.63 o
   3  13  -5       62.20       68.31      8.17 o
   4  13  -5       13.83        9.24     16.17 o
   5  13  -5        4.38       10.99      8.88 o
   6  13  -5       18.46       28.31     10.52 o
   1  14  -5       97.55      112.26      8.69 o
   2  14  -5       18.52       24.44      8.13 o
   3  14  -5        0.45        0.02     13.87 o
   4  14  -5       11.40       -2.98     16.66 o
   5  14  -5      108.92      107.75     13.19 o
   0  15  -5       85.62      108.87     10.86 o
   1  15  -5       15.44       20.02      8.06 o
   2  15  -5       87.90       82.65      8.50 o
   3  15  -5      142.22      152.94     11.13 o
   4  15  -5       49.77       51.38     11.05 o
   1  16  -5       78.25       82.04      8.93 o
   2  16  -5      140.39      158.51      9.39 o
   3  16  -5        3.21       11.48     14.56 o
   4  16  -5       70.73       63.14     12.00 o
   0  17  -5       47.05       55.29     11.50 o
   1  17  -5       50.51       56.12      9.03 o
   2  17  -5        3.33       17.05     11.69 o
   3  17  -5       88.05      108.08     17.41 o
   1  18  -5       72.54       87.39      9.57 o
   2  18  -5       57.78       65.49     12.73 o
   3  18  -5       10.98       27.37     17.29 o
   1  19  -5        6.60       18.54     19.54 o
   0   0  -4     1572.45     1747.49     10.93 o
   2   0  -4     1095.79     1084.44     10.12 o
   4   0  -4      457.67      443.61      7.94 o
   6   0  -4      105.34       97.48      8.24 o
   8   0  -4       18.47       28.32      9.86 o
   1   1  -4      775.85      811.54      4.36 o
   2   1  -4       91.42      107.05      3.45 o
   3   1  -4      247.25      264.26      4.60 o
   4   1  -4      361.43      355.28      5.82 o
   5   1  -4      132.09      129.31      5.33 o
   6   1  -4       34.68       34.28      5.57 o
   7   1  -4       19.93       29.48      5.98 o
   8   1  -4       11.52       18.24      7.36 o
   0   2  -4     1516.94     1603.46     13.34 o
   1   2  -4      422.22      481.96      4.75 o
   2   2  -4       40.63       44.73      2.60 o
   3   2  -4     1525.41     1475.18      7.91 o
   4   2  -4      223.49      230.51      5.79 o
   5   2  -4       69.63       77.65      6.19 o
   6   2  -4       58.21       58.64      6.10 o
   7   2  -4       48.83       52.80      6.55 o
   8   2  -4        2.13        8.64      8.75 o
   1   3  -4      246.18      236.50      3.85 o
   2   3  -4     2541.50     2573.43      9.37 o
   3   3  -4      113.11      120.36      4.78 o
   4   3  -4      504.78      484.08      6.48 o
   5   3  -4      158.57      159.70      6.43 o
   6   3  -4       44.96       48.84      6.60 o
   7   3  -4        1.38        5.13      6.34 o
   8   3  -4       69.97       92.51      9.22 o
   0   4  -4      683.84      726.60      8.38 o
   1   4  -4       20.91       21.84      3.18 o
   2   4  -4      200.64      193.30      2.95 o
   3   4  -4     1699.55     1738.82     14.08 o
   4   4  -4      288.53      289.12      5.83 o
   5   4  -4        1.24        7.27      5.94 o
   6   4  -4       47.23       42.22      6.71 o
   7   4  -4       48.54       51.65      9.21 o
   8   4  -4       20.55       26.95      9.26 o
   1   5  -4     1393.18     1366.90      7.63 o
   2   5  -4        8.08        7.39      4.18 o
   3   5  -4       48.82       54.03      3.84 o
   4   5  -4      146.58      150.97      5.29 o
   5   5  -4      873.95      852.35      8.67 o
   6   5  -4        8.40       10.67      8.10 o
   7   5  -4       58.62       57.01      9.38 o
   8   5  -4       47.54       64.92     10.80 o
   0   6  -4      252.24      231.74      9.11 o
   1   6  -4        6.03        9.41      2.91 o
   2   6  -4      695.96      688.31      7.35 o
   3   6  -4      458.47      445.37      7.51 o
   4   6  -4      549.06      527.97      9.43 o
   5   6  -4       68.82       70.88      8.22 o
   6   6  -4      174.81      180.13      9.74 o
   7   6  -4       34.66       26.76      9.72 o
   8   6  -4        1.55       10.82     10.52 o
   1   7  -4      800.50      749.29     10.42 o
   2   7  -4      598.14      567.93      6.61 o
   3   7  -4       99.39      107.41      5.24 o
   4   7  -4      375.08      370.84      8.95 o
   5   7  -4      240.66      244.94      8.94 o
   6   7  -4       47.35       41.55      8.55 o
   7   7  -4      107.14      106.48      9.89 o
   8   7  -4       14.73       27.95     11.34 o
   0   8  -4      337.90      337.20     17.11 o
   1   8  -4      217.37      214.25      4.82 o
   2   8  -4      172.50      185.76      6.21 o
   3   8  -4     1639.95     1562.47      9.46 o
   4   8  -4      112.10      121.42      7.82 o
   5   8  -4       56.94       64.83      7.95 o
   6   8  -4      144.71      153.40      9.31 o
   7   8  -4       68.32       77.64     10.60 o
   8   8  -4       15.76       21.26     10.85 o
   1   9  -4       20.27       18.14      5.87 o
   2   9  -4      269.85      280.56      6.93 o
   3   9  -4        3.77        9.04      5.93 o
   4   9  -4      651.50      629.47      9.06 o
   5   9  -4       87.32       83.36      8.41 o
   6   9  -4       98.71       91.57      8.83 o
   7   9  -4       43.62       34.04     10.50 o
   0  10  -4       36.71       37.38      8.21 o
   1  10  -4      138.40      154.03      7.19 o
   2  10  -4      216.11      204.74      6.98 o
   3  10  -4      123.06      124.04      6.70 o
   4  10  -4       84.09       84.75      8.01 o
   5  10  -4       76.32       83.45      8.29 o
   6  10  -4      334.89      330.65     10.64 o
   7  10  -4       30.54       27.67      9.99 o
   1  11  -4      137.56      148.39      7.83 o
   2  11  -4        7.43        7.42      6.92 o
   3  11  -4        8.46       18.96      6.89 o
   4  11  -4      103.56       95.33      7.78 o
   5  11  -4       62.16       67.34      8.27 o
   6  11  -4       54.65       60.84      9.76 o
   7  11  -4      109.03      121.88     13.47 o
   0  12  -4      100.32       96.24      9.32 o
   1  12  -4       47.56       54.86      7.20 o
   2  12  -4      128.30      120.13      7.63 o
   3  12  -4      121.81      119.65      7.74 o
   4  12  -4      185.04      166.07      8.46 o
   5  12  -4       41.97       41.65      8.56 o
   6  12  -4        7.60       11.30      9.54 o
   1  13  -4      156.22      152.98      7.67 o
   2  13  -4      102.27       96.03      7.27 o
   3  13  -4       13.77        6.98      7.04 o
   4  13  -4       54.89       54.25      8.53 o
   5  13  -4       53.11       62.53      9.31 o
   6  13  -4       75.25       80.58     10.08 o
   0  14  -4      211.37      203.14     11.67 o
   1  14  -4       26.03       27.38      7.37 o
   2  14  -4       33.76       35.74      7.37 o
   3  14  -4      168.58      154.78     10.67 o
   4  14  -4       26.02       27.29      8.41 o
   5  14  -4        5.57       17.45      8.98 o
   6  14  -4       60.27       67.90     10.17 o
   1  15  -4       54.66       61.35      7.41 o
   2  15  -4      148.62      147.82      8.14 o
   3  15  -4        1.73        9.81     14.88 o
   4  15  -4       54.05       58.20      8.51 o
   5  15  -4       34.34       47.78     10.14 o
   0  16  -4      113.67      112.41     10.30 o
   1  16  -4       51.93       57.55      8.15 o
   2  16  -4       49.64       56.55      8.09 o
   3  16  -4       81.00       74.27     10.01 o
   4  16  -4       14.74       17.03     15.21 o
   5  16  -4        0.26        8.11      9.80 o
   1  17  -4      163.39      166.07      8.72 o
   2  17  -4       24.69       36.96     16.74 o
   3  17  -4        1.99       -1.13     15.82 o
   4  17  -4       10.67       36.94     19.42 o
   0  18  -4      354.77      386.36     19.72 o
   1  18  -4       23.12       39.96     11.08 o
   2  18  -4       20.98       29.37     18.57 o
   3  18  -4      122.34      135.44     19.34 o
   1  19  -4       63.21       75.92     17.59 o
   2  19  -4      105.57      116.98     20.58 o
   2   0  -3     2709.70     2680.67     12.14 o
   4   0  -3      817.76      835.61      8.76 o
   6   0  -3       15.81       15.21      7.23 o
   8   0  -3       49.52       56.89      9.38 o
   0   1  -3     2343.82     2361.69     20.12 o
   1   1  -3      517.77      507.15      5.51 o
   2   1  -3      762.29      813.62      4.87 o
   3   1  -3     3106.70     3328.43     13.96 o
   4   1  -3      344.37      371.13      5.38 o
   5   1  -3       43.98       45.96      4.82 o
   6   1  -3      103.17      106.88      5.67 o
   7   1  -3       29.46       33.76      5.87 o
   8   1  -3       16.15       22.82      6.61 o
   1   2  -3     1403.06     1336.08      6.95 o
   2   2  -3      879.39      866.93      5.43 o
   3   2  -3      216.91      222.42      4.71 o
   4   2  -3      495.71      512.79      6.52 o
   5   2  -3      262.25      260.08      5.98 o
   6   2  -3      105.65      101.09      6.11 o
   7   2  -3       30.92       39.98      6.04 o
   8   2  -3      143.06      142.27      7.11 o
   0   3  -3     6594.30     6775.46     89.41 o
   1   3  -3      540.09      519.59      5.67 o
   2   3  -3      726.11      739.12      5.47 o
   3   3  -3      148.58      144.15      4.25 o
   4   3  -3      471.27      477.08      6.21 o
   5   3  -3       18.81       30.63      5.76 o
   6   3  -3      444.35      421.25      8.07 o
   7   3  -3        5.21       10.57      6.86 o
   8   3  -3       12.12       15.64      7.15 o
   1   4  -3      727.52      724.33      4.47 o
   2   4  -3       86.23       87.55      4.46 o
   3   4  -3       57.60       61.21      3.95 o
   4   4  -3      212.58      217.09      5.47 o
   5   4  -3      166.12      155.57      6.53 o
   6   4  -3        1.83        6.53      6.29 o
   7   4  -3      103.38      111.93      7.62 o
   8   4  -3       21.14       27.67      8.76 o
   0   5  -3     2590.40     2801.33     18.11 o
   1   5  -3     3962.08     4217.91     17.36 o
   2   5  -3       15.52       13.78      1.88 o
   3   5  -3      760.74      724.45      9.67 o
   4   5  -3       91.96       91.07      4.87 o
   5   5  -3       27.57       33.45      5.98 o
   6   5  -3       86.81       86.29      6.65 o
   7   5  -3      105.44      104.45      7.16 o
   8   5  -3        1.46       11.96      9.78 o
   1   6  -3     1410.48     1448.03     16.00 o
   2   6  -3     1660.82     1694.49      9.71 o
   3   6  -3      336.75      349.74      5.04 o
   4   6  -3      136.19      122.39      5.27 o
   5   6  -3       52.52       58.85      8.01 o
   6   6  -3        0.43        7.68      8.01 o
   7   6  -3        0.11        6.96      8.84 o
   8   6  -3      180.14      195.42     11.14 o
   0   7  -3     1953.67     2102.74     18.51 o
   1   7  -3      126.96      107.62      8.82 o
   2   7  -3       52.95       58.86      6.11 o
   3   7  -3      643.83      608.73     10.53 o
   4   7  -3       86.67       88.09      7.29 o
   5   7  -3      273.13      263.08      8.90 o
   6   7  -3      146.52      154.83     12.73 o
   7   7  -3      212.73      203.13     10.38 o
   8   7  -3        0.46        8.69     10.72 o
   1   8  -3      964.57      929.31     15.37 o
   2   8  -3      161.33      171.64      7.53 o
   3   8  -3       15.98       22.04      5.43 o
   4   8  -3      143.59      151.53      7.81 o
   5   8  -3      514.26      467.43      9.41 o
   6   8  -3       51.00       42.38      8.79 o
   7   8  -3      216.37      217.64     10.56 o
   8   8  -3       47.28       54.90     10.86 o
   0   9  -3      713.33      785.60     14.83 o
   1   9  -3       45.77       41.27      7.40 o
   2   9  -3      186.26      191.32      6.76 o
   3   9  -3      761.58      751.00      9.58 o
   4   9  -3      231.04      225.47     10.18 o
   5   9  -3       59.68       60.93      7.65 o
   6   9  -3      145.94      145.73      9.54 o
   7   9  -3       30.06       24.44      9.41 o
   8   9  -3       42.71       50.30     12.65 o
   1  10  -3      309.09      316.81      7.54 o
   2  10  -3      512.49      496.91      8.61 o
   3  10  -3       11.32        9.85      8.95 o
   4  10  -3      122.59      123.05      7.98 o
   5  10  -3      175.69      182.55     10.00 o
   6  10  -3        9.18       17.61     10.87 o
   7  10  -3        3.37       17.90     12.39 o
   0  11  -3      219.49      205.53      8.41 o
   1  11  -3       64.69       61.02      5.63 o
   2  11  -3       13.32       11.69      6.34 o
   3  11  -3      872.72      820.49     13.47 o
   4  11  -3       64.74       65.84      7.70 o
   5  11  -3       49.41       55.17      8.16 o
   6  11  -3      103.24      121.95     11.73 o
   7  11  -3       46.47       42.55     12.03 o
   1  12  -3       47.36       50.75      6.74 o
   2  12  -3      115.41      129.07     14.84 o
   3  12  -3       32.07       34.07     10.13 o
   4  12  -3      261.02      245.93      8.63 o
   5  12  -3       78.74       78.74      9.01 o
   6  12  -3        7.36       19.49      9.35 o
   7  12  -3       47.14       40.57     13.11 o
   0  13  -3      407.34      420.56     10.28 o
   1  13  -3       63.87       63.97      6.71 o
   2  13  -3      330.10      308.88      7.96 o
   3  13  -3       21.89       23.83      8.56 o
   4  13  -3       70.62       63.79     10.29 o
   5  13  -3       38.69       56.49     12.57 o
   6  13  -3      169.70      167.58     10.45 o
   1  14  -3      118.34      113.21      7.17 o
   2  14  -3       79.67       83.85      7.24 o
   3  14  -3        2.56        2.39      9.56 o
   4  14  -3      148.19      138.69     10.88 o
   5  14  -3       11.09       17.25      8.83 o
   6  14  -3       85.73       85.18     10.43 o
   0  15  -3      536.10      509.63     11.62 o
   1  15  -3       14.03       16.58      7.01 o
   2  15  -3      117.77      122.81      9.38 o
   3  15  -3       10.53       11.00      8.72 o
   4  15  -3      246.60      251.49     12.35 o
   5  15  -3       13.84       22.13      9.92 o
   6  15  -3       44.68       40.97     10.97 o
   1  16  -3      183.61      174.82      7.98 o
   2  16  -3      176.79      191.83     17.54 o
   3  16  -3       17.23       16.49     16.28 o
   4  16  -3       75.04       68.02     11.56 o
   5  16  -3       62.41       67.51     10.58 o
   0  17  -3       31.51       43.70      9.01 o
   1  17  -3      187.26      191.72     10.49 o
   2  17  -3        1.62        9.20     16.22 o
   3  17  -3      141.66      148.00     18.46 o
   4  17  -3       31.25       20.72     17.60 o
   5  17  -3        8.12       14.09     10.42 o
   1  18  -3       93.25       80.14     17.86 o
   2  18  -3      101.86      111.76     17.85 o
   3  18  -3        9.68       26.18     17.18 o
   4  18  -3       62.14       82.77     17.91 o
   0  19  -3       58.33       77.20     18.64 o
   1  19  -3        4.90        3.76     15.24 o
   2  19  -3       11.98       14.75     16.93 o
   3  19  -3       77.31       93.79     17.62 o
   1  20  -3      172.48      203.61     20.30 o
   2  20  -3       13.86       45.86     17.08 o
   0   0  -2    16494.95    16786.65    109.24 o
   2   0  -2      135.26      131.04      6.41 o
   4   0  -2      308.52      311.01     10.86 o
   6   0  -2      896.95      905.16     11.16 o
   8   0  -2      151.54      143.18      9.48 o
   1   1  -2     1646.26     1634.53      7.54 o
   2   1  -2      846.29      844.63      5.94 o
   3   1  -2      302.60      306.54      9.58 o
   4   1  -2      246.61      268.16      6.29 o
   5   1  -2      373.09      358.39      6.88 o
   6   1  -2      311.91      294.05      6.26 o
   7   1  -2      194.46      191.29      6.49 o
   8   1  -2      487.14      432.99      8.02 o
   9   1  -2       14.89       15.86      8.59 o
   0   2  -2     6156.91     6334.98     77.59 o
   1   2  -2      540.25      517.51      4.46 o
   2   2  -2      475.98      492.79      4.82 o
   3   2  -2      974.27     1021.88     10.12 o
   4   2  -2      526.14      532.33      9.24 o
   5   2  -2      207.43      209.96      6.57 o
   6   2  -2      711.65      701.09      9.10 o
   7   2  -2      123.40      121.94      6.11 o
   8   2  -2       29.15       29.62      6.59 o
   9   2  -2      113.31      117.80      9.87 o
   1   3  -2      982.91      985.00      5.09 o
   2   3  -2     1282.56     1254.68      8.57 o
   3   3  -2       19.17       21.85      6.41 o
   4   3  -2      386.34      393.05      7.21 o
   5   3  -2      130.75      129.72      6.43 o
   6   3  -2       45.03       44.17      7.03 o
   7   3  -2       17.92       23.02      6.74 o
   8   3  -2      141.63      137.29      6.96 o
   9   3  -2        7.87       17.30      9.15 o
   1   4  -2      282.25      257.49      9.71 o
   2   4  -2      447.65      498.59     11.44 o
   3   4  -2      227.87      209.69      7.24 o
   4   4  -2      153.21      172.08      6.55 o
   5   4  -2       92.99      102.12      7.66 o
   6   4  -2      249.96      246.26      8.62 o
   7   4  -2       65.30       79.21      8.74 o
   8   4  -2       27.65       20.94      8.71 o
   2   5  -2      864.32      853.29     13.41 o
   3   5  -2      214.74      224.53      7.41 o
   4   5  -2      576.45      616.85      8.39 o
   5   5  -2      973.25      941.13     10.88 o
   6   5  -2      153.32      145.38      8.14 o
   7   5  -2      104.27      102.60      8.62 o
   8   5  -2       18.98       28.26     11.88 o
   0   6  -2     1328.02     1393.58     13.34 o
   2   6  -2      413.33      434.48     12.70 o
   3   6  -2       51.13       56.09      6.52 o
   4   6  -2      269.20      263.69      7.37 o
   5   6  -2       90.77       97.64      7.56 o
   6   6  -2      418.01      414.34      9.85 o
   7   6  -2       26.29       26.09      8.79 o
   8   6  -2        6.25       11.37     12.48 o
   1   7  -2     1941.40     1989.80     39.47 o
   3   7  -2      571.51      597.09     13.75 o
   4   7  -2      303.36      298.37      7.87 o
   5   7  -2      330.87      327.24      8.85 o
   6   7  -2      110.33      110.35      7.90 o
   7   7  -2       10.81       16.18      9.04 o
   8   7  -2       19.48       48.83     12.90 o
   0   8  -2       49.17       65.82      7.96 o
   1   8  -2     2007.27     2107.02     12.39 o
   4   8  -2       51.41       52.39      7.22 o
   5   8  -2        1.81        2.29      8.69 o
   6   8  -2       13.99       22.33      8.03 o
   7   8  -2      107.78      104.55      9.59 o
   8   8  -2        0.98       19.23     12.38 o
   1   9  -2      318.94      338.96      5.72 o
   2   9  -2      175.00      179.14     10.93 o
   3   9  -2      104.87      110.03      8.07 o
   4   9  -2       50.26       49.67     12.27 o
   5   9  -2       65.40       67.54     10.04 o
   6   9  -2        5.21       16.82     10.56 o
   7   9  -2       10.87       20.38      9.11 o
   8   9  -2       38.59       40.40     14.08 o
   1  10  -2      485.36      456.87     11.38 o
   2  10  -2       19.89       17.16      6.73 o
   3  10  -2      334.29      322.64     10.25 o
   4  10  -2       63.84       53.99      9.19 o
   5  10  -2       26.33       27.67      9.63 o
   6  10  -2      208.04      216.09     22.73 o
   7  10  -2       61.21       64.22     12.00 o
   8  10  -2       11.03       13.20     13.02 o
   1  11  -2      935.18      873.91      9.42 o
   2  11  -2       69.07       67.00      8.26 o
   3  11  -2       98.51       98.68      9.01 o
   4  11  -2       17.96       15.23      9.71 o
   5  11  -2      173.73      180.89     10.77 o
   6  11  -2       47.49       46.83     10.57 o
   7  11  -2       58.96       73.86     12.42 o
   0  12  -2     2147.20     2035.26     23.03 o
   1  12  -2      390.46      389.07      6.37 o
   2  12  -2       86.02       81.81      8.85 o
   3  12  -2       37.31       32.46      9.54 o
   4  12  -2      249.28      248.83     11.56 o
   5  12  -2       15.30       18.61      8.75 o
   6  12  -2      184.67      186.85     12.04 o
   7  12  -2        3.71       21.91     12.22 o
   1  13  -2      239.87      224.43      9.20 o
   2  13  -2     1199.34     1132.93     14.85 o
   3  13  -2      105.72      104.87     10.28 o
   4  13  -2      183.15      186.94     11.49 o
   5  13  -2      242.25      254.40      9.84 o
   6  13  -2       46.31       49.58      9.70 o
   7  13  -2        8.91       28.54     10.53 o
   0  14  -2      394.75      363.91      9.81 o
   1  14  -2       36.08       36.72      6.51 o
   2  14  -2      220.07      205.30      8.83 o
   3  14  -2      473.60      454.42      8.89 o
   4  14  -2        8.54        0.91     10.36 o
   5  14  -2       83.64       94.27     11.71 o
   6  14  -2       21.84       31.92      9.75 o
   1  15  -2       17.78       18.62      6.49 o
   2  15  -2      484.66      455.55     16.57 o
   3  15  -2       46.09       31.88      9.94 o
   4  15  -2      224.44      212.95     11.90 o
   5  15  -2       22.55       27.35     11.66 o
   6  15  -2        3.85        6.42      9.65 o
   0  16  -2      461.73      449.31     10.29 o
   1  16  -2       26.04       30.35     14.76 o
   2  16  -2       28.35       26.00     14.77 o
   3  16  -2       89.57       90.84     10.48 o
   4  16  -2       15.92       22.89     10.73 o
   5  16  -2       28.21       37.82     11.76 o
   1  17  -2       81.86       83.51     13.99 o
   2  17  -2       16.16       18.96     16.16 o
   4  17  -2       13.38       19.56     11.98 o
   5  17  -2       97.02       89.25     13.15 o
   0  18  -2       59.37       75.13     16.21 o
   1  18  -2        4.18       18.64     15.67 o
   2  18  -2       25.97       38.50     17.20 o
   3  18  -2       28.30       26.58     16.85 o
   4  18  -2        8.82       20.68     11.38 o
   1  19  -2       21.60       22.30     17.68 o
   2  19  -2       16.44       16.74     17.94 o
   3  19  -2       17.83       36.39     16.62 o
   1  20  -2       76.77       59.95     17.48 o
   2  20  -2        7.59       10.57     19.12 o
   6   0  -1     1099.61     1045.49     16.63 o
   8   0  -1      276.53      267.16      9.73 o
   1   1  -1      502.97      589.52      7.54 o
   2   1  -1     7650.30     7940.83     94.44 o
   3   1  -1     1332.64     1402.18     14.18 o
   4   1  -1     2600.22     2748.62     20.36 o
   5   1  -1      165.55      163.35      4.50 o
   6   1  -1     1065.09     1025.74     11.42 o
   7   1  -1       91.77       96.96      7.10 o
   8   1  -1       20.04       23.02      7.50 o
   9   1  -1       18.38       28.33      9.54 o
   1   2  -1     3404.95     3603.62     55.66 o
   2   2  -1     5016.91     5271.19     78.85 o
   3   2  -1       78.85       80.43      9.00 o
   4   2  -1       19.20       15.12      9.39 o
   5   2  -1      987.71      948.28     11.81 o
   6   2  -1      204.16      199.34      7.52 o
   7   2  -1      131.14      136.52      7.21 o
   8   2  -1       22.72       28.65      7.82 o
   9   2  -1        3.94        7.78     10.03 o
   1   3  -1      220.70      231.78      8.24 o
   2   3  -1       46.17       41.76      8.11 o
   3   3  -1       22.70       21.79      8.67 o
   4   3  -1      177.12      181.15     10.11 o
   5   3  -1       18.10       23.34      5.50 o
   6   3  -1      524.40      529.93      8.41 o
   7   3  -1       54.24       54.79      7.19 o
   8   3  -1        2.68        8.26     10.78 o
   9   3  -1        4.67       18.58     13.49 o
   2   4  -1     1610.22     1775.05     15.11 o
   3   4  -1       15.74       19.37      8.90 o
   4   4  -1        6.85       14.56      9.57 o
   5   4  -1      328.04      309.61      6.88 o
   6   4  -1       95.69       99.02      7.06 o
   7   4  -1       53.46       61.77      7.31 o
   8   4  -1        5.72       13.44      9.03 o
   9   4  -1        3.94        2.19     13.77 o
   0   5  -1     4197.10     4423.95     67.37 o
   1   5  -1     1057.23     1103.55      6.97 o
   2   5  -1       70.87       70.87      9.05 o
   3   5  -1      386.98      382.89     11.13 o
   4   5  -1       83.31       88.66      9.90 o
   5   5  -1       57.57       57.47      7.12 o
   6   5  -1       38.83       41.33      7.43 o
   7   5  -1      103.13      113.42      8.34 o
   8   5  -1       62.93       52.35     12.12 o
   9   5  -1       38.62       34.39     14.57 o
   1   6  -1      615.05      644.44      7.55 o
   3   6  -1      136.00      144.61      9.90 o
   4   6  -1        3.55        7.78     10.77 o
   5   6  -1       58.02       58.88      7.40 o
   6   6  -1       28.36       28.09      7.06 o
   7   6  -1       58.73       56.38      7.95 o
   8   6  -1       22.76       31.07     13.40 o
   0   7  -1     3219.08     3637.74     17.79 o
   1   7  -1     1009.81     1117.22      7.10 o
   4   7  -1        5.65        8.57     10.34 o
   5   7  -1       39.75       45.06      7.46 o
   6   7  -1      154.69      154.27      9.81 o
   7   7  -1      250.49      248.60     10.30 o
   8   7  -1       57.86       65.22     12.22 o
   1   8  -1     1440.64     1460.42      6.44 o
   3   8  -1      246.39      264.39     12.03 o
   4   8  -1       41.54       41.23     10.65 o
   5   8  -1     1073.25     1032.00     20.49 o
   6   8  -1       11.53       14.69      7.69 o
   7   8  -1       11.80       14.06      9.51 o
   8   8  -1        4.49        6.09     11.69 o
   0   9  -1       79.30       63.62      6.63 o
   1   9  -1      322.16      345.84      9.19 o
   2   9  -1        2.86        7.70      5.46 o
   3   9  -1      176.06      172.69      8.49 o
   4   9  -1        2.66        3.46     11.08 o
   5   9  -1        9.62       17.69      9.13 o
   6   9  -1      219.67      215.98     12.05 o
   7   9  -1       15.66       11.85      8.86 o
   8   9  -1        4.93        7.01     11.89 o
   1  10  -1      245.05      231.78      4.53 o
   2  10  -1       74.87       69.00      5.55 o
   3  10  -1       41.09       42.46      8.22 o
   4  10  -1      250.13      227.76     14.44 o
   5  10  -1      176.87      171.33     15.20 o
   6  10  -1       33.49       35.85      9.94 o
   7  10  -1       19.80       20.88     10.13 o
   8  10  -1       27.90       34.97     13.93 o
   0  11  -1       45.09       52.12      6.20 o
   1  11  -1      127.96      124.60      3.94 o
   2  11  -1       35.73       35.51      4.14 o
   3  11  -1      339.05      304.49     10.13 o
   4  11  -1       48.66       51.00      9.61 o
   5  11  -1      118.75      124.65     15.04 o
   6  11  -1       36.66       38.97     11.43 o
   7  11  -1      137.64      145.29     10.76 o
   1  12  -1       55.98       56.70      4.43 o
   2  12  -1     1294.89     1193.99      9.67 o
   3  12  -1      328.86      322.76     17.39 o
   4  12  -1      566.66      554.78     14.10 o
   5  12  -1      160.69      164.70     10.51 o
   6  12  -1       97.27      107.76     10.78 o
   7  12  -1        0.39       12.00     10.40 o
   0  13  -1     2104.59     2017.14     23.03 o
   1  13  -1      924.94      892.26      9.64 o
   2  13  -1      558.12      531.85      6.64 o
   3  13  -1      268.49      249.45      9.96 o
   4  13  -1      462.52      447.66     12.16 o
   5  13  -1        7.10       17.70     10.19 o
   6  13  -1      140.46      144.70      9.67 o
   7  13  -1       26.15       19.02     11.31 o
   1  14  -1      740.67      705.94     10.11 o
   2  14  -1      108.82      122.03      9.06 o
   3  14  -1       82.47       87.52      9.26 o
   4  14  -1      147.42      151.48     11.39 o
   5  14  -1      122.70      122.82     10.81 o
   6  14  -1       48.25       51.69      9.21 o
   0  15  -1      646.82      616.98     10.83 o
   1  15  -1      147.17      145.75     13.04 o
   2  15  -1       55.13       52.14     14.55 o
   3  15  -1       53.29       55.60     10.28 o
   4  15  -1        9.09       18.28     10.84 o
   5  15  -1        3.19       15.53     17.06 o
   6  15  -1      216.76      218.40     10.51 o
   1  16  -1       10.55       13.91     12.46 o
   2  16  -1       17.82       12.20     14.98 o
   3  16  -1        6.09       -0.97     12.63 o
   4  16  -1       80.18       79.39     10.36 o
   5  16  -1        1.30       30.70     16.28 o
   6  16  -1        0.53       10.67     13.18 o
   0  17  -1       94.26       98.80     15.87 o
   1  17  -1       67.83       64.68     15.25 o
   2  17  -1       13.02        9.73     14.54 o
   3  17  -1       56.89       68.61     10.83 o
   4  17  -1       24.98       20.25     11.65 o
   5  17  -1       28.18       36.71     20.61 o
   1  18  -1       35.71       55.07     16.55 o
   2  18  -1      112.66      121.30     15.47 o
   3  18  -1        8.14       29.62     15.92 o
   4  18  -1       90.17       87.62     12.20 o
   0  19  -1       30.98       25.43     14.71 o
   1  19  -1        1.35        5.81     16.50 o
   2  19  -1       13.13       12.31     12.05 o
   3  19  -1       33.50       54.77     18.88 o
   4  19  -1       31.38       39.64     17.12 o
   1  20  -1       20.14       27.28     24.32 o
   2  20  -1       55.22       78.27     17.15 o
   3  20  -1        3.85       19.37     18.28 o
   0  21  -1       45.99       43.89     24.02 o
   1  21  -1        3.16        3.47     14.46 o
   4   0   0     2010.81     2188.56     12.29 o
   6   0   0     1528.30     1470.57     35.70 o
   8   0   0        4.31        9.80     16.57 o
   1   1   0     5296.46     5624.99     47.15 o
   2   1   0    20524.58    21927.54    128.86 o
   3   1   0        4.98        2.20      2.49 o
   4   1   0      406.94      460.79     12.82 o
   5   1   0      628.66      614.49      6.43 o
   6   1   0       15.23       19.12      7.20 o
   7   1   0      163.53      180.20      6.98 o
   8   1   0       96.20       94.54     12.40 o
   9   1   0        0.01       13.22     12.60 o
   1   2   0     3955.78     4125.80     46.41 o
   2   2   0     2698.54     3004.23     49.35 o
   3   2   0       13.94        7.23      6.20 o
   4   2   0       18.21       10.25      7.50 o
   5   2   0       29.92       30.63      5.07 o
   6   2   0      332.54      335.08      6.78 o
   7   2   0      192.59      192.73      8.41 o
   8   2   0        1.17       16.89     11.56 o
   9   2   0       18.53       22.75     10.62 o
   2   3   0       76.02       44.35      6.03 o
   3   3   0      139.30      139.46      7.51 o
   4   3   0      176.09      183.06      8.51 o
   5   3   0      100.54      102.38      5.60 o
   6   3   0       56.89       62.17      6.39 o
   7   3   0        0.95        9.39      9.46 o
   8   3   0       75.67       80.54      9.53 o
   9   3   0        4.91        4.83     12.64 o
   0   4   0     1592.24     1483.69      7.92 o
   1   4   0     1942.91     2066.49     39.90 o
   2   4   0      806.91      860.87      9.69 o
   3   4   0        9.45        0.35      6.85 o
   4   4   0       40.61       40.66      8.02 o
   5   4   0      199.25      189.81      6.61 o
   6   4   0       36.98       31.13      7.27 o
   7   4   0      135.28      143.10      9.02 o
   8   4   0        7.02       10.69      8.67 o
   9   4   0        6.38       11.47     10.67 o
   1   5   0     3877.10     3916.79     59.72 o
   3   5   0       90.71       95.95      2.69 o
   4   5   0      884.49      896.71     12.39 o
   5   5   0     1041.66      981.88      9.58 o
   6   5   0        0.83        6.60      5.50 o
   7   5   0       73.44       77.11     11.04 o
   8   5   0       24.41       26.99     12.10 o
   9   5   0       29.80       29.56     13.23 o
   0   6   0      568.51      488.12      6.34 o
   1   6   0      340.36      298.93      5.12 o
   2   6   0       11.45       19.38      5.96 o
   3   6   0        8.07       10.99      4.41 o
   4   6   0      224.10      244.05     10.01 o
   5   6   0       30.21       30.73      6.31 o
   6   6   0      554.25      512.87      7.99 o
   7   6   0      167.44      150.13     14.47 o
   8   6   0        4.27        5.18     12.32 o
   1   7   0      100.14       86.31      4.61 o
   2   7   0      372.62      421.38      6.80 o
   3   7   0       42.40       30.16      6.17 o
   4   7   0       38.94       28.57      9.31 o
   5   7   0        0.08       -0.63     13.15 o
   6   7   0        0.08        4.47      6.84 o
   7   7   0      160.10      142.32     10.04 o
   8   7   0        8.58       14.49     12.84 o
   0   8   0      619.19      631.53      7.95 o
   1   8   0     2300.38     2309.55      8.47 o
   2   8   0      103.84      113.28      7.23 o
   3   8   0      239.11      259.73     18.66 o
   4   8   0       11.69       13.92     11.81 o
   5   8   0      183.33      175.69     14.99 o
   6   8   0       83.43       76.36      8.84 o
   7   8   0       23.45       34.00      9.04 o
   8   8   0        0.56       16.14     11.87 o
   1   9   0      311.96      293.20      4.48 o
   2   9   0      103.55       96.40      7.27 o
   3   9   0        0.66        0.94     10.23 o
   4   9   0        3.80        5.18     10.24 o
   5   9   0       34.93       41.23     13.87 o
   6   9   0        5.11       13.88      9.03 o
   7   9   0      132.29      131.15     10.53 o
   8   9   0       18.27       32.61     12.11 o
   0  10   0     3146.77     3144.57     15.99 o
   1  10   0      258.98      253.36      5.19 o
   2  10   0       21.16       15.71      5.71 o
   3  10   0      610.52      596.03      8.16 o
   4  10   0      113.17      102.20     12.99 o
   6  10   0      137.37      144.72      9.66 o
   7  10   0       69.92       80.20      9.55 o
   8  10   0       16.85       27.48     13.94 o
   1  11   0      824.37      797.17      6.76 o
   2  11   0        0.33        0.87      9.73 o
   3  11   0       18.82       19.75      6.71 o
   4  11   0       82.68       76.27      9.71 o
   5  11   0       69.21       76.66     14.58 o
   6  11   0       13.83       21.52      9.13 o
   7  11   0      124.05      116.65     10.93 o
   0  12   0     2007.47     1988.01     10.47 o
   1  12   0      232.30      226.51      7.71 o
   2  12   0       28.95       23.58      4.13 o
   3  12   0      383.29      370.89      8.70 o
   4  12   0        4.40        2.55      8.90 o
   5  12   0       21.72       13.54     11.91 o
   6  12   0      758.25      752.03     20.11 o
   7  12   0       66.60       72.20     10.85 o
   1  13   0      229.76      219.58      5.48 o
   2  13   0      358.64      330.20      6.80 o
   3  13   0       39.58       37.43      7.58 o
   4  13   0      313.99      296.36     11.52 o
   5  13   0      627.37      622.53     17.30 o
   6  13   0       29.71       37.02     13.66 o
   7  13   0        0.01        6.49     11.89 o
   0  14   0       12.09       15.41      7.87 o
   1  14   0      115.27      111.96      8.21 o
   2  14   0       61.34       60.60      6.03 o
   3  14   0      633.65      592.99     10.03 o
   4  14   0      339.68      348.03     12.17 o
   5  14   0      130.52      134.74     10.29 o
   6  14   0      128.13      126.76     10.39 o
   7  14   0      200.67      198.98     10.44 o
   1  15   0       97.02       96.97      8.18 o
   2  15   0      829.37      802.60     10.50 o
   3  15   0       18.80       18.57     10.17 o
   4  15   0      157.16      160.52     10.09 o
   5  15   0      171.14      157.28     10.69 o
   6  15   0      108.13      113.72     11.39 o
   0  16   0      264.18      268.02      9.72 o
   1  16   0       20.54       13.75      7.04 o
   2  16   0        0.01        3.90      9.15 o
   3  16   0       57.34       60.23      9.65 o
   4  16   0       48.99       44.85      9.88 o
   5  16   0        1.73        2.04     10.31 o
   6  16   0        4.65       14.56     12.70 o
   1  17   0       49.48       49.28      8.80 o
   2  17   0      122.03      136.65     14.44 o
   3  17   0        2.11       10.25     10.14 o
   4  17   0       68.00       67.58     10.47 o
   5  17   0       44.35       43.67     11.35 o
   0  18   0      254.01      278.77     41.36 o
   1  18   0       19.60       15.41      7.65 o
   2  18   0        7.97       25.23     17.78 o
   3  18   0        1.06       13.00      9.92 o
   4  18   0       72.45       69.34     10.50 o
   5  18   0        1.17        6.15     11.40 o
   1  19   0        7.47       12.95     11.34 o
   2  19   0      168.39      188.45     12.20 o
   3  19   0        8.33       16.75     17.96 o
   4  19   0        0.88       12.95     11.18 o
   0  20   0      262.39      278.21     23.87 o
   1  20   0      114.58      125.48     12.37 o
   2  20   0       16.79       33.63     14.17 o
   3  20   0       37.39       43.44     15.20 o
   1  21   0       44.10       40.66     12.97 o
   2   0   1     6975.04     7584.18     72.90 o
   4   0   1     7237.96     7398.91     87.43 o
   6   0   1     1106.21     1044.63     23.58 o
   8   0   1      271.83      252.52     17.85 o
   2   1   1     7664.51     7896.81     54.57 o
   3   1   1     1379.02     1458.02     22.26 o
   4   1   1     2623.32     2727.59     19.53 o
   5   1   1      164.49      157.20      4.93 o
   6   1   1     1059.83     1026.08     10.08 o
   7   1   1       92.85       87.56     10.33 o
   8   1   1       19.70       15.90     11.29 o
   9   1   1       18.24       14.91     12.66 o
   2   2   1     4987.25     5234.99     35.30 o
   3   2   1       79.67       82.53      4.55 o
   4   2   1       18.40       20.20      4.92 o
   5   2   1      990.83      965.85     11.26 o
   6   2   1      202.05      208.01      6.14 o
   7   2   1      127.95      120.22     10.09 o
   8   2   1       24.11       19.93     12.04 o
   9   2   1        4.26       13.92     13.74 o
   0   3   1    11742.81    12729.92     63.27 o
   1   3   1      220.75      240.04      7.30 o
   2   3   1       45.22       32.93      5.57 o
   3   3   1       22.34       15.33      3.63 o
   4   3   1      171.94      175.06      5.61 o
   5   3   1       18.02       20.33      4.95 o
   6   3   1      520.77      512.29      8.37 o
   7   3   1       54.38       52.56     10.40 o
   8   3   1        2.41        6.49     15.35 o
   9   3   1        4.58       14.18     13.29 o
   1   4   1      915.05      920.02      6.85 o
   2   4   1     1616.90     1780.07     10.05 o
   3   4   1       15.71       13.83      8.48 o
   4   4   1        7.86       16.31      5.26 o
   5   4   1      329.94      318.11      6.51 o
   6   4   1       96.19      110.79     11.18 o
   7   4   1       52.60       50.83     10.73 o
   8   4   1        6.34        9.48     12.84 o
   9   4   1        3.96       16.71     10.82 o
   0   5   1     4180.74     4243.00     41.06 o
   1   5   1     1043.38     1088.32     10.29 o
   2   5   1       73.17       78.95      4.57 o
   3   5   1      411.93      432.65     13.26 o
   5   5   1       54.69       49.78      5.76 o
   6   5   1       38.50       41.03      7.65 o
   7   5   1      102.94      112.36     10.58 o
   8   5   1       63.09       64.43      8.99 o
   9   5   1       37.95       31.26     13.66 o
   1   6   1      615.99      643.61      4.85 o
   2   6   1      217.07      224.55      4.95 o
   3   6   1      136.04      130.82      5.92 o
   5   6   1       59.37       78.07     14.76 o
   6   6   1       27.08       22.01      7.68 o
   7   6   1       57.95       65.56     11.64 o
   8   6   1       22.41       22.04     11.31 o
   0   7   1     3175.09     3515.16     46.19 o
   1   7   1      987.63     1078.83      6.82 o
   2   7   1      114.29      118.76      4.82 o
   3   7   1      657.96      625.35      9.00 o
   4   7   1        6.54        5.79      8.76 o
   5   7   1       40.54       54.18     10.11 o
   6   7   1      150.43      154.67      8.63 o
   7   7   1      246.66      237.71     10.01 o
   8   7   1       58.18       45.81     11.86 o
   1   8   1     1407.16     1428.71      7.41 o
   2   8   1      116.41      143.21      5.25 o
   3   8   1      244.80      272.04     16.91 o
   4   8   1       39.85       30.58      9.63 o
   5   8   1     1065.14     1037.73     21.33 o
   6   8   1       11.76       18.14      8.14 o
   7   8   1       12.16       10.74      9.41 o
   8   8   1        4.63        4.54     11.75 o
   0   9   1       70.86       58.99      6.59 o
   1   9   1      319.52      338.13      8.50 o
   2   9   1        2.05        8.79      6.20 o
   3   9   1      179.91      172.11      6.36 o
   4   9   1        3.95       14.24      9.68 o
   5   9   1        9.88       17.87     10.74 o
   6   9   1      218.40      215.08      9.62 o
   7   9   1       15.24       19.65      9.60 o
   8   9   1        4.75       21.89     13.72 o
   1  10   1      244.20      233.23      3.04 o
   2  10   1       77.73       63.51      3.27 o
   3  10   1       41.42       43.10      4.89 o
   4  10   1      250.77      252.72     10.95 o
   5  10   1      175.45      170.56     11.13 o
   6  10   1       33.33       39.67     10.81 o
   7  10   1       20.22       23.39      9.63 o
   8  10   1       27.34       31.28     12.82 o
   0  11   1       45.72       57.29      5.91 o
   1  11   1      123.73      120.15      5.81 o
   2  11   1       36.22       37.25      4.89 o
   3  11   1      344.68      317.34      7.79 o
   4  11   1       48.93       43.58     10.85 o
   5  11   1      119.19      105.01     10.58 o
   6  11   1       37.36       47.67     11.36 o
   7  11   1      136.79      145.73     10.61 o
   1  12   1       53.31       49.36      6.27 o
   2  12   1     1289.01     1193.19      9.59 o
   3  12   1      328.95      322.36      6.53 o
   4  12   1      573.99      565.99     16.41 o
   5  12   1      159.76      147.93     12.13 o
   6  12   1       97.30       89.62     12.33 o
   7  12   1        0.29       19.10     10.75 o
   0  13   1     2082.31     1984.86     22.03 o
   1  13   1      928.78      891.29      9.55 o
   2  13   1      564.50      539.61      7.47 o
   3  13   1      273.76      264.84      6.61 o
   4  13   1      462.80      446.74     17.01 o
   5  13   1        6.90       11.08      9.41 o
   6  13   1      142.81      144.60     13.67 o
   7  13   1       27.77       23.57     10.57 o
   1  14   1      750.46      727.99     11.13 o
   2  14   1      110.95      109.46      5.96 o
   3  14   1       82.71       88.28      5.97 o
   4  14   1      146.02      137.02      9.49 o
   5  14   1      128.04      129.36      9.72 o
   6  14   1       48.27       54.14     10.53 o
   0  15   1      662.43      620.81     10.26 o
   1  15   1      147.09      145.72      7.39 o
   2  15   1       52.45       51.75      5.92 o
   3  15   1       55.64       58.57      6.16 o
   4  15   1       10.08       16.40      8.92 o
   5  15   1        3.44        8.66      9.68 o
   6  15   1      214.23      218.43     12.03 o
   1  16   1       11.86        9.29      5.96 o
   2  16   1       19.71       22.57      5.90 o
   3  16   1        6.23        5.53      7.07 o
   4  16   1       77.38       71.81      9.37 o
   5  16   1        0.92        0.04      9.86 o
   6  16   1        0.52       15.21     11.19 o
   0  17   1       94.59       98.70      8.41 o
   1  17   1       66.77       70.71      6.62 o
   2  17   1       13.06       21.66      7.47 o
   3  17   1       55.93       61.28      9.07 o
   4  17   1       25.04       30.71      9.85 o
   5  17   1       27.25       27.36     10.79 o
   1  18   1       34.73       47.62      6.88 o
   2  18   1      115.51      122.67     10.81 o
   3  18   1        8.15       17.88      9.48 o
   4  18   1       89.44       88.65     10.93 o
   0  19   1       34.53       34.91      9.11 o
   1  19   1        1.59       12.34      9.20 o
   2  19   1       13.24       24.99      8.46 o
   3  19   1       32.64       24.62     13.82 o
   4  19   1       33.19       39.26     10.91 o
   1  20   1       19.55       29.52      9.11 o
   2  20   1       55.12       61.42     10.41 o
   3  20   1        3.95       16.71     18.61 o
   0  21   1       43.75       80.04     24.37 o
   1  21   1        2.82        8.46     13.58 o
   2   0   2      129.81      116.18      7.28 o
   4   0   2      295.21      266.41      8.69 o
   6   0   2      919.64      922.51     19.24 o
   8   0   2      151.35      130.22     17.64 o
   2   1   2      866.69      873.04      6.94 o
   3   1   2      304.78      307.46      4.72 o
   4   1   2      256.22      275.58      4.87 o
   5   1   2      371.05      370.85      5.72 o
   6   1   2      309.57      301.09     10.94 o
   7   1   2      196.83      197.07     10.18 o
   8   1   2      495.54      433.13     14.27 o
   9   1   2       15.49       22.34     12.83 o
   1   2   2      549.67      512.72      4.13 o
   2   2   2      479.61      501.57      6.51 o
   3   2   2     1012.01     1054.58      8.74 o
   4   2   2      531.23      535.28      5.47 o
   5   2   2      207.32      211.29      4.82 o
   6   2   2      701.12      676.83      9.29 o
   7   2   2      121.40      126.94     13.76 o
   8   2   2       29.47       36.55     11.23 o
   9   2   2      116.73      113.30     12.74 o
   1   3   2      979.79      966.49     11.24 o
   2   3   2     1303.91     1239.69      9.50 o
   3   3   2       19.24       25.64      7.42 o
   4   3   2      381.02      375.58     17.58 o
   5   3   2      129.99      128.47      4.81 o
   6   3   2       44.37       54.06      9.11 o
   7   3   2       17.94       26.33      9.46 o
   8   3   2      137.73      144.00     12.12 o
   9   3   2        7.89       11.33     13.06 o
   0   4   2     1295.34     1436.52     30.95 o
   1   4   2      289.82      274.72      8.82 o
   3   4   2      237.54      212.72      9.85 o
   5   4   2       93.41       98.92      8.66 o
   6   4   2      241.71      233.35      9.59 o
   7   4   2       64.19       63.82      9.41 o
   8   4   2       27.39       33.30     11.08 o
   1   5   2     1653.25     1671.80      9.72 o
   2   5   2      860.88      859.89     11.41 o
   5   5   2      952.48      912.23     14.92 o
   6   5   2      153.09      153.88      8.03 o
   7   5   2      104.43      106.66     10.62 o
   8   5   2       18.64       31.48     11.00 o
   0   6   2     1293.29     1334.87     10.43 o
   1   6   2      303.07      334.26      4.74 o
   2   6   2      410.48      427.27      7.55 o
   4   6   2      270.07      284.17     15.00 o
   5   6   2       90.81       83.49     15.30 o
   6   6   2      411.47      401.31     11.91 o
   7   6   2       26.08       31.41     14.22 o
   8   6   2        6.53       21.06     16.62 o
   1   7   2     1925.23     2000.21      8.48 o
   2   7   2      238.75      229.75      5.43 o
   3   7   2      571.78      594.24      9.00 o
   4   7   2      303.03      328.64     17.40 o
   5   7   2      323.62      319.03     17.43 o
   6   7   2      109.78      111.95     11.20 o
   7   7   2       10.25       22.86      8.38 o
   8   7   2       19.62       15.15     11.55 o
   0   8   2       46.54       59.89      3.44 o
   1   8   2     2007.36     2088.04     13.50 o
   2   8   2      237.88      265.45      5.88 o
   3   8   2      528.62      531.07      7.85 o
   4   8   2       52.49       61.71     10.69 o
   5   8   2        2.12        2.69     10.10 o
   6   8   2       14.31       21.96     10.63 o
   7   8   2      105.60      116.18      9.28 o
   8   8   2        0.96       22.07     12.34 o
   1   9   2      319.61      350.09      5.18 o
   2   9   2      172.23      175.66      7.49 o
   3   9   2      104.79      115.58      5.74 o
   4   9   2       45.92       49.35     12.53 o
   5   9   2       63.75       68.15     10.26 o
   6   9   2        4.80       12.22     10.21 o
   7   9   2       11.15       11.22      9.89 o
   8   9   2       40.45       44.59     13.02 o
   0  10   2     1873.32     1915.15     14.92 o
   1  10   2      478.17      462.41      6.65 o
   2  10   2       20.99       16.33      7.42 o
   3  10   2      332.71      319.65      5.91 o
   4  10   2       62.77       61.14     10.04 o
   5  10   2       25.34       17.32     10.41 o
   6  10   2      203.84      208.38     11.97 o
   7  10   2       60.98       74.50     10.10 o
   8  10   2       11.44       20.05     13.00 o
   1  11   2      939.14      899.76      9.16 o
   2  11   2       71.16       71.98      6.22 o
   3  11   2       98.77      103.84      5.63 o
   4  11   2       17.45       22.87      9.61 o
   5  11   2      173.43      188.40     12.02 o
   6  11   2       47.97       49.63     11.86 o
   7  11   2       60.36       72.93     10.93 o
   0  12   2     2184.76     2089.04     27.75 o
   1  12   2      390.86      389.57      6.33 o
   2  12   2       84.96       79.76      6.75 o
   3  12   2       39.39       44.77      5.73 o
   4  12   2      253.87      248.21      8.75 o
   5  12   2       15.87       12.93     11.23 o
   6  12   2      185.99      175.69     13.16 o
   7  12   2        3.49       21.98     11.02 o
   1  13   2      250.15      222.77      7.65 o
   2  13   2     1219.12     1149.33     16.79 o
   3  13   2      105.69      117.89      5.95 o
   4  13   2      179.20      189.59      9.14 o
   5  13   2      248.18      256.13     10.13 o
   6  13   2       45.97       51.04     12.71 o
   7  13   2        8.72       12.83     13.59 o
   0  14   2      391.49      363.89     13.65 o
   1  14   2       39.89       39.08      6.11 o
   2  14   2      221.01      210.22      6.36 o
   3  14   2      490.64      458.02      7.36 o
   4  14   2        8.16       10.87      8.17 o
   5  14   2       82.37       83.13      9.46 o
   6  14   2       22.23       21.21     10.10 o
   1  15   2       19.12       14.53      6.17 o
   2  15   2      471.82      459.30      7.42 o
   3  15   2       46.18       45.94      6.81 o
   4  15   2      229.18      214.92      9.90 o
   5  15   2       23.20       26.17      9.93 o
   6  15   2        3.97        8.17     11.99 o
   0  16   2      449.02      431.14     10.13 o
   1  16   2       24.93       34.21      6.38 o
   2  16   2       29.99       37.17      6.18 o
   3  16   2       87.13       84.09      6.99 o
   4  16   2       15.72       19.43      8.90 o
   5  16   2       28.47       38.14     10.30 o
   1  17   2       78.88       84.24      6.94 o
   2  17   2       16.23       22.69      7.87 o
   3  17   2        7.61        7.91      7.06 o
   4  17   2       13.36       20.03      9.64 o
   5  17   2       94.67       99.18     11.35 o
   0  18   2       58.29       68.55     11.19 o
   1  18   2        3.81        9.40      6.90 o
   2  18   2       26.96       32.84      6.89 o
   3  18   2       27.21       27.34     13.63 o
   4  18   2        8.69       20.47     13.64 o
   1  19   2       20.99       18.69      7.14 o
   2  19   2       15.20       22.92      8.66 o
   3  19   2       17.63       21.49     13.05 o
   0  20   2        1.61        2.65     12.58 o
   1  20   2       74.96       69.56      9.34 o
   2  20   2        7.61       12.93     11.33 o
   6   0   3       16.26       17.17     11.66 o
   8   0   3       45.51       59.23     15.05 o
   0   1   3     2313.21     2364.14     12.48 o
   1   1   3      510.78      501.88      6.86 o
   2   1   3      772.49      826.83      7.15 o
   3   1   3     3169.94     3391.54     54.16 o
   4   1   3      353.22      380.05     11.63 o
   5   1   3       45.78       44.54      6.15 o
   6   1   3       97.89       92.21      8.81 o
   7   1   3       31.45       38.25      9.92 o
   8   1   3       16.44       16.23     10.86 o
   1   2   3     1382.22     1330.23      8.12 o
   2   2   3      873.43      870.71      8.51 o
   3   2   3      215.76      219.84      6.03 o
   4   2   3      496.11      518.65      9.73 o
   5   2   3      266.04      268.54      8.71 o
   6   2   3      104.62       99.09     10.48 o
   7   2   3       30.15       28.83      9.53 o
   8   2   3      144.50      126.61     11.26 o
   1   3   3      538.63      521.40      4.46 o
   2   3   3      733.32      741.32      7.14 o
   3   3   3      148.35      138.52      5.77 o
   4   3   3      470.42      452.75     10.70 o
   5   3   3       18.89       24.39      7.46 o
   6   3   3      436.88      408.92      8.68 o
   7   3   3        5.32       13.32      9.40 o
   8   3   3       12.06       17.12     11.09 o
   1   4   3      717.61      703.36     12.97 o
   3   4   3       57.49       58.11      6.09 o
   4   4   3      214.42      212.72      9.44 o
   5   4   3      160.87      152.35      8.86 o
   6   4   3        1.72        8.44      7.02 o
   7   4   3      102.73      122.11      9.91 o
   8   4   3       22.05       33.74     11.27 o
   0   5   3     2602.13     2773.82     44.97 o
   1   5   3     3922.61     4210.00     36.24 o
   4   5   3       93.28       99.82     15.51 o
   5   5   3       26.89       27.82      8.20 o
   6   5   3       87.87       84.46      7.41 o
   7   5   3      101.50      105.44     10.59 o
   8   5   3        1.48        8.31     11.14 o
   1   6   3     1403.34     1443.45     13.92 o
   2   6   3     1676.10     1718.88     17.06 o
   3   6   3      336.57      384.77     14.53 o
   4   6   3      139.28      146.68     14.01 o
   5   6   3       51.23       77.36     14.90 o
   6   6   3        0.32       13.66     10.21 o
   7   6   3        0.09       17.71     14.58 o
   8   6   3      182.78      184.77     18.25 o
   0   7   3     1937.32     2108.24     18.80 o
   1   7   3      121.48      108.68      4.10 o
   2   7   3       55.57       55.81     10.50 o
   3   7   3      641.76      610.70     10.94 o
   4   7   3       89.62      109.27     15.71 o
   5   7   3      269.76      272.57     16.86 o
   6   7   3      145.52      180.76     16.23 o
   7   7   3      210.21      199.53     11.66 o
   8   7   3        0.49       19.73     17.26 o
   1   8   3      946.97      939.23      6.98 o
   2   8   3      156.80      168.14      4.77 o
   3   8   3       16.57       13.59      7.48 o
   4   8   3      140.53      139.10     16.49 o
   5   8   3      510.34      490.45     18.68 o
   6   8   3       51.63       71.76     16.41 o
   7   8   3      212.43      219.50     12.95 o
   8   8   3       46.03       49.93     14.06 o
   0   9   3      681.94      730.95      5.67 o
   1   9   3       45.23       42.90      3.94 o
   2   9   3      188.40      195.49      6.31 o
   3   9   3      769.64      767.89      8.80 o
   4   9   3      236.90      230.69     10.92 o
   5   9   3       59.41       62.28     10.96 o
   6   9   3      137.57      147.14     11.83 o
   7   9   3       29.79       34.60     10.19 o
   8   9   3       41.98       44.52     12.79 o
   1  10   3      306.53      307.91      5.95 o
   2  10   3      514.56      510.75     11.63 o
   3  10   3       11.71       10.75      5.28 o
   4  10   3      123.86      127.90     10.73 o
   5  10   3      174.71      196.87     12.14 o
   6  10   3        9.42       37.61     12.16 o
   7  10   3        3.19       13.31      9.97 o
   0  11   3      224.02      201.60     10.01 o
   1  11   3       65.18       71.28      7.28 o
   2  11   3       13.73       17.95      6.30 o
   3  11   3      894.29      850.52      8.09 o
   4  11   3       65.35       64.64      7.64 o
   5  11   3       47.59       47.22     10.85 o
   6  11   3      104.49      115.75     12.44 o
   7  11   3       47.19       63.95     28.42 o
   1  12   3       49.29       53.58      4.60 o
   2  12   3      119.77      123.84      6.97 o
   3  12   3       32.12       29.52      5.54 o
   4  12   3      268.32      264.23      8.99 o
   5  12   3       80.03       83.21     16.04 o
   6  12   3        7.56        8.36     11.82 o
   7  12   3       45.96       43.82     13.81 o
   0  13   3      394.88      403.28     13.84 o
   1  13   3       64.57       67.65      4.87 o
   2  13   3      337.14      320.24      6.33 o
   3  13   3       20.01       31.04      5.70 o
   4  13   3       74.59       71.56      8.11 o
   5  13   3       39.64       46.61      9.22 o
   6  13   3      170.90      164.30     13.67 o
   1  14   3      124.44      118.39      6.41 o
   2  14   3       79.75       83.90      5.93 o
   3  14   3        2.43        4.36      5.69 o
   4  14   3      147.07      140.62      8.75 o
   5  14   3       12.94       23.50      9.06 o
   6  14   3       85.33       76.04     10.94 o
   0  15   3      545.31      510.15     11.85 o
   1  15   3       13.23       21.13      6.44 o
   2  15   3      115.87      130.23      7.58 o
   3  15   3       11.59       13.28      6.47 o
   4  15   3      245.54      248.45      9.78 o
   5  15   3       13.99       27.82      9.99 o
   6  15   3       42.96       52.28     10.91 o
   1  16   3      185.61      171.99      7.03 o
   2  16   3      178.66      186.25      8.34 o
   3  16   3       17.16       20.52      8.68 o
   4  16   3       72.24       72.74      9.25 o
   5  16   3       63.07       65.09     10.56 o
   0  17   3       31.73       48.63     11.55 o
   1  17   3      184.07      168.52      7.54 o
   2  17   3        1.63       18.79      8.22 o
   3  17   3      140.21      129.01     10.11 o
   4  17   3       30.86       29.21     13.80 o
   5  17   3        7.64       26.95     10.52 o
   1  18   3       91.12       86.23      7.39 o
   2  18   3       99.07      116.92      7.62 o
   3  18   3        9.69       22.40      9.46 o
   4  18   3       60.75       65.74     14.37 o
   0  19   3       56.77       58.98     12.34 o
   1  19   3        4.81       11.07      7.53 o
   2  19   3       11.75       26.43      7.84 o
   3  19   3       76.49       91.74     10.95 o
   1  20   3      170.49      202.27      9.89 o
   2  20   3       13.82       27.21      8.94 o
   0   0   4     1542.08     1752.95     13.78 o
   6   0   4       97.37      101.18     12.54 o
   8   0   4       18.85       24.16     15.19 o
   1   1   4      808.76      844.34      9.13 o
   3   1   4      249.61      259.56      7.49 o
   5   1   4      131.55      135.04      7.98 o
   6   1   4       34.09       29.02      8.37 o
   7   1   4       21.18       29.32      9.52 o
   8   1   4       12.15       14.08     10.93 o
   0   2   4     1513.62     1637.31     32.78 o
   1   2   4      437.98      500.70      5.78 o
   2   2   4       42.72       44.09      4.29 o
   3   2   4     1551.41     1492.55     12.30 o
   4   2   4      223.79      229.70      9.39 o
   5   2   4       67.48       67.38      8.81 o
   6   2   4       58.35       60.38      8.64 o
   7   2   4       46.78       44.25      9.88 o
   8   2   4        2.21        9.39     10.62 o
   1   3   4      244.20      243.88      4.47 o
   2   3   4     2554.38     2586.53     10.56 o
   3   3   4      113.16      118.17      6.38 o
   4   3   4      505.65      474.78      8.82 o
   5   3   4      157.22      146.87      7.08 o
   6   3   4       44.41       44.25      7.05 o
   7   3   4        1.33        8.48      9.60 o
   8   3   4       71.85       77.39     13.91 o
   1   4   4       18.36       18.26      2.08 o
   2   4   4      196.27      192.26      4.16 o
   3   4   4     1710.12     1731.78     12.36 o
   4   4   4      288.48      281.44      8.13 o
   6   4   4       43.70       43.90      7.15 o
   7   4   4       48.26       42.32      9.90 o
   8   4   4       20.07       12.94     11.32 o
   1   5   4     1363.30     1351.27      7.96 o
   2   5   4        9.50        9.14      1.63 o
   3   5   4       49.87       49.03     14.66 o
   4   5   4      149.07      140.69      7.42 o
   5   5   4      860.22      811.67     19.97 o
   6   5   4        8.57       10.06      7.40 o
   7   5   4       55.00       50.91      9.62 o
   8   5   4       47.41       54.11     16.36 o
   1   6   4        6.25       12.24      4.45 o
   3   6   4      458.68      452.33     11.11 o
   4   6   4      561.16      560.55     19.33 o
   5   6   4       68.09       61.71     15.42 o
   6   6   4      171.44      162.45     16.70 o
   7   6   4       34.26       32.59     15.90 o
   8   6   4        1.69       25.59     16.45 o
   1   7   4      785.07      755.02      8.03 o
   2   7   4      613.49      583.88      7.58 o
   3   7   4       98.19      108.88      9.68 o
   4   7   4      380.98      407.75     18.81 o
   5   7   4      238.44      244.93     17.82 o
   6   7   4       48.09       45.42     16.47 o
   7   7   4      110.00      113.17     12.65 o
   8   7   4       15.66       27.53     17.13 o
   0   8   4      336.78      337.75      8.79 o
   1   8   4      208.11      214.63     10.72 o
   2   8   4      170.16      185.23      5.91 o
   3   8   4     1643.33     1559.83     17.72 o
   4   8   4      109.57      135.13     17.03 o
   5   8   4       59.36       69.11     17.63 o
   6   8   4      144.10      169.42     18.12 o
   7   8   4       69.66       70.68     12.55 o
   8   8   4       15.81       19.93     17.73 o
   1   9   4       21.43       22.49      3.54 o
   2   9   4      266.92      277.39      7.08 o
   3   9   4        3.74       23.81     12.08 o
   4   9   4      641.17      653.05     22.51 o
   5   9   4       88.12       95.03     16.67 o
   6   9   4       96.78      102.58     19.04 o
   7   9   4       44.33       56.14     12.89 o
   0  10   4       31.67       29.25      3.86 o
   1  10   4      135.12      150.36      4.35 o
   2  10   4      213.52      228.68     12.32 o
   3  10   4      116.32      128.44     10.31 o
   4  10   4       80.70       84.99      9.83 o
   5  10   4       75.25       83.83     10.82 o
   6  10   4      331.75      314.00     13.64 o
   7  10   4       28.87       44.43     16.27 o
   1  11   4      142.56      135.82      5.10 o
   2  11   4        7.05       25.22     21.88 o
   3  11   4        8.80       18.77      7.69 o
   4  11   4      104.21      103.24      7.64 o
   5  11   4       61.10       80.50     16.06 o
   6  11   4       55.13       46.98     12.07 o
   7  11   4      110.58      112.40     14.62 o
   0  12   4      104.14      106.21     10.70 o
   1  12   4       48.52       55.99      9.65 o
   2  12   4      131.21      143.79      6.94 o
   3  12   4      124.70      124.24      5.99 o
   4  12   4      186.41      204.41      8.69 o
   5  12   4       42.42       48.02      8.68 o
   6  12   4        9.35       16.51     16.74 o
   1  13   4      159.34      157.76      6.33 o
   2  13   4      104.96      107.05      7.27 o
   3  13   4       13.77       15.42      6.16 o
   4  13   4       55.42       65.80      8.14 o
   5  13   4       54.92       68.58      8.94 o
   6  13   4       74.71       81.51     10.31 o
   0  14   4      211.28      212.37     17.74 o
   1  14   4       24.58       35.33      7.14 o
   2  14   4       34.06       37.33      7.25 o
   3  14   4      175.28      168.49      8.08 o
   4  14   4       26.45       46.03      8.32 o
   5  14   4        5.01       16.47      9.10 o
   6  14   4       60.19       76.78     11.78 o
   1  15   4       52.24       61.72      6.49 o
   2  15   4      147.30      150.13      7.23 o
   3  15   4        1.72       16.02      8.58 o
   4  15   4       55.39       69.85     11.46 o
   5  15   4       32.80       53.33     14.98 o
   0  16   4      109.54      103.42     12.13 o
   1  16   4       53.63       65.64      7.03 o
   2  16   4       49.83       59.88      6.90 o
   3  16   4       82.88       72.82      9.25 o
   4  16   4       15.05       29.18     20.54 o
   5  16   4        0.27       26.92     20.30 o
   1  17   4      163.75      166.84      7.62 o
   2  17   4       24.61       41.37      7.38 o
   3  17   4        2.10       30.70     12.84 o
   4  17   4       10.77       69.84     23.80 o
   0  18   4      353.08      372.51     15.08 o
   1  18   4       22.21       32.81      8.84 o
   2  18   4       21.84       36.72      8.94 o
   3  18   4      121.37      121.89     10.96 o
   1  19   4       64.49       83.22      9.44 o
   2  19   4      104.81      135.16     10.04 o
   0  20   4       28.13       54.14     16.67 o
   6   0   5      109.94       97.09     11.91 o
   8   0   5      159.00      159.33     17.18 o
   0   1   5      366.71      434.55     13.13 o
   1   1   5       17.11       15.67      4.40 o
   2   1   5       33.56       37.63      6.36 o
   3   1   5      889.03      922.90     10.96 o
   5   1   5       13.13       10.89      7.03 o
   6   1   5        1.10       -2.64     10.92 o
   7   1   5        6.84       12.64      9.22 o
   8   1   5        2.65       -1.86     16.37 o
   1   2   5       53.02       50.55      5.34 o
   2   2   5      121.84      127.22      3.46 o
   3   2   5       75.65       72.05      6.18 o
   4   2   5      121.00      128.52      8.97 o
   5   2   5        4.00        3.62      6.95 o
   6   2   5        0.83        5.43      8.15 o
   7   2   5       88.33       67.26      9.65 o
   8   2   5       55.30       62.61     16.96 o
   1   3   5      504.99      557.05      7.65 o
   2   3   5      253.80      243.95      3.48 o
   3   3   5       92.78       77.34     13.66 o
   4   3   5      249.01      240.72     14.23 o
   6   3   5      278.52      271.44      9.77 o
   7   3   5       49.94       50.33     14.91 o
   8   3   5       35.62       50.05     17.36 o
   1   4   5      611.36      592.19     13.49 o
   2   4   5      860.53      822.05      6.50 o
   3   4   5      104.64       95.77      5.05 o
   4   4   5      429.58      394.59      8.48 o
   5   4   5      203.10      206.27     16.31 o
   6   4   5      102.66       93.33     16.23 o
   7   4   5      171.18      185.10     16.54 o
   8   4   5      194.53      193.24     18.66 o
   0   5   5       55.52       64.49     10.08 o
   1   5   5      523.53      514.41     12.37 o
   2   5   5       39.04       35.66      6.29 o
   3   5   5     1727.32     1606.38     24.46 o
   4   5   5      171.18      164.35     16.89 o
   5   5   5      212.27      209.59     17.05 o
   6   5   5       91.33       88.14     20.82 o
   7   5   5      112.70      135.38     15.62 o
   8   5   5        4.76        8.69     17.88 o
   1   6   5      107.17      101.74      3.74 o
   2   6   5     1085.76     1023.88     13.40 o
   3   6   5       11.38        7.52      9.13 o
   4   6   5      253.26      237.30     18.18 o
   5   6   5       42.93       25.23     16.76 o
   7   6   5       67.83       83.84     16.46 o
   0   7   5      166.75      162.42      8.89 o
   1   7   5      317.50      302.04      4.73 o
   2   7   5       70.77       72.15      5.90 o
   3   7   5      527.27      541.02     13.48 o
   4   7   5       33.71       36.21     17.83 o
   5   7   5       29.24       30.27     17.08 o
   6   7   5        2.34        9.84     17.14 o
   7   7   5       13.54       24.26     16.75 o
   1   8   5      569.61      560.36      6.84 o
   2   8   5      628.23      625.02      8.00 o
   3   8   5      271.63      254.61     14.98 o
   4   8   5       85.74       81.70     19.05 o
   5   8   5       57.86       50.06     18.68 o
   6   8   5       54.04       41.29     19.24 o
   7   8   5       42.87       40.25     13.96 o
   0   9   5     2253.42     2199.61     37.08 o
   1   9   5      323.97      315.23      4.60 o
   2   9   5      339.83      320.15      9.37 o
   3   9   5      181.82      177.12     11.89 o
   4   9   5      587.90      590.45     22.95 o
   5   9   5       13.64       13.72     18.20 o
   6   9   5       98.38       81.24     19.40 o
   7   9   5        3.82        6.49     21.46 o
   1  10   5      495.08      501.43      7.10 o
   2  10   5     1170.76     1074.46     13.08 o
   3  10   5       76.69       80.65     10.92 o
   4  10   5      191.35      200.72     10.04 o
   5  10   5      214.21      221.99     21.52 o
   6  10   5        9.08       -1.19     20.12 o
   7  10   5       17.38        2.93     13.54 o
   0  11   5      185.70      163.06     20.10 o
   1  11   5       98.85       99.12      5.66 o
   2  11   5      115.75      109.40      7.53 o
   3  11   5      481.86      477.20      8.57 o
   4  11   5       56.61       54.26      7.59 o
   5  11   5        5.00        6.83     18.24 o
   6  11   5       52.19       71.01     12.65 o
   1  12   5        4.81        9.28      7.59 o
   2  12   5       27.93       28.19      7.51 o
   3  12   5       58.15       50.31      9.03 o
   4  12   5       51.00       55.73     10.33 o
   5  12   5       11.59       26.50     11.03 o
   6  12   5       11.68       23.37     12.55 o
   0  13   5       33.12       43.01     10.71 o
   1  13   5       12.06       13.49      7.99 o
   2  13   5        2.46        7.61      8.95 o
   3  13   5       61.49       65.39     11.63 o
   4  13   5       12.87       31.29     10.16 o
   5  13   5        4.58       13.83     11.87 o
   6  13   5       17.32       17.96     13.21 o
   1  14   5       98.74      109.25      8.34 o
   2  14   5       18.72       20.27      8.26 o
   3  14   5        0.41        9.03     11.16 o
   4  14   5       11.32       32.23     23.61 o
   5  14   5      107.59      125.63     25.45 o
   0  15   5       84.25       96.28     12.76 o
   1  15   5       14.74       18.89      8.62 o
   2  15   5       88.06       74.67      8.41 o
   3  15   5      140.81      145.78     12.99 o
   4  15   5       49.28       64.39     21.64 o
   5  15   5        2.71       18.02     24.30 o
   1  16   5       81.00       80.41      8.78 o
   2  16   5      138.60      149.32      9.24 o
   3  16   5        3.33       18.53      9.67 o
   4  16   5       69.02       87.82     23.38 o
   0  17   5       47.55       53.50     12.83 o
   1  17   5       50.66       65.20      9.03 o
   2  17   5        3.30       26.16     10.59 o
   3  17   5       88.65      112.55     11.59 o
   1  18   5       71.83       87.25      9.56 o
   2  18   5       59.58       76.65      9.61 o
   3  18   5       11.04       28.39     11.16 o
   0  19   5       72.23       94.43     14.71 o
   1  19   5        6.35       26.66     10.00 o
   6   0   6       53.83       52.31     11.56 o
   1   1   6       33.79       44.25      7.60 o
   2   1   6      234.13      232.03      8.87 o
   3   1   6        9.56        8.70      6.54 o
   5   1   6      110.02      108.37      7.70 o
   6   1   6       25.54       20.08     12.05 o
   0   2   6       70.68       76.87      7.36 o
   1   2   6        0.63        1.40      5.22 o
   2   2   6       35.73       36.37      3.07 o
   3   2   6     1485.66     1446.90     10.46 o
   5   2   6       60.51       68.45     11.07 o
   6   2   6       47.06       45.92     12.62 o
   7   2   6      102.54      106.47     15.18 o
   1   3   6      155.97      164.94      5.19 o
   2   3   6      968.19      920.73      7.89 o
   3   3   6       45.22       45.18      6.76 o
   6   3   6       16.43       19.98     12.66 o
   7   3   6       53.61       59.28     14.90 o
   0   4   6      131.58      134.95     10.43 o
   1   4   6       93.65       93.87      4.58 o
   2   4   6      731.00      721.25      6.99 o
   6   4   6      122.88      116.08     14.24 o
   7   4   6       90.83       90.15     15.97 o
   1   5   6      613.23      590.11     10.59 o
   2   5   6      122.75      120.14      8.06 o
   3   5   6      187.58      164.18     17.96 o
   4   5   6       57.99       25.47     17.30 o
   5   5   6      286.77      256.55     19.45 o
   6   5   6       22.64        5.41     13.97 o
   7   5   6       10.54        1.05     15.55 o
   0   6   6      380.02      370.56     14.41 o
   1   6   6      147.16      131.62     12.63 o
   2   6   6      113.72      101.97      8.40 o
   3   6   6      343.84      295.23     11.84 o
   4   6   6      154.01      129.17     17.58 o
   6   6   6       50.60       36.53     18.24 o
   7   6   6        6.45        8.52     16.37 o
   1   7   6      164.30      154.58      8.84 o
   2   7   6      301.89      287.42      9.16 o
   3   7   6       42.54       32.30     21.23 o
   4   7   6       73.06       48.20     18.28 o
   5   7   6      139.28      116.99     18.36 o
   6   7   6       41.52       18.46     18.01 o
   7   7   6       65.28       75.08     17.41 o
   0   8   6      825.41      785.95     20.20 o
   1   8   6       69.53       58.56     11.70 o
   2   8   6      239.92      234.64      9.06 o
   3   8   6      883.73      813.38     15.04 o
   4   8   6      176.72      158.24     18.32 o
   5   8   6       42.42       31.71     17.84 o
   6   8   6       84.33       62.54     20.19 o
   7   8   6       25.35       16.13     13.84 o
   1   9   6      162.60      152.29      7.86 o
   2   9   6      966.88      948.02     13.20 o
   3   9   6       57.08       50.25     11.02 o
   4   9   6      417.12      385.54     22.23 o
   5   9   6       81.92       52.37     18.64 o
   6   9   6       33.46       14.21     20.04 o
   0  10   6      724.68      661.64     14.13 o
   1  10   6      219.16      211.08      9.52 o
   2  10   6      176.86      187.82      9.38 o
   3  10   6      298.86      299.81     13.58 o
   4  10   6      204.10      177.09     22.66 o
   1  11   6      185.78      185.32      8.03 o
   2  11   6      208.50      189.35      9.18 o
   3  11   6       25.25        5.82     11.50 o
   4  11   6       29.63       17.53     20.82 o
   5  11   6      127.97      120.26     21.53 o
   6  11   6        7.62        0.81     12.92 o
   0  12   6      334.94      298.57     12.80 o
   1  12   6       40.47       30.85      8.06 o
   2  12   6       56.56       39.46      7.97 o
   3  12   6      136.09      128.20     11.57 o
   4  12   6       72.24       65.36     19.99 o
   5  12   6        6.66       11.96     11.54 o
   6  12   6       26.38       33.11     13.92 o
   1  13   6      117.88      113.81      8.08 o
   2  13   6      103.21       96.67      8.73 o
   3  13   6       34.56       43.30      9.05 o
   4  13   6       37.06       41.26     22.17 o
   5  13   6       22.71       10.22     21.51 o
   0  14   6       83.24       57.29     12.68 o
   1  14   6       80.58       73.62      8.46 o
   2  14   6        4.14       15.47      9.73 o
   3  14   6      161.57      167.52     11.07 o
   5  14   6        4.39       11.83     26.62 o
   1  15   6       50.73       52.94      9.32 o
   2  15   6      125.91      139.58      9.56 o
   3  15   6       23.29       32.06     10.99 o
   4  15   6       36.99       41.39     22.78 o
   0  16   6      151.71      150.62     13.45 o
   1  16   6        3.63       11.65     10.07 o
   2  16   6      113.60      134.18      9.95 o
   3  16   6        4.06       30.51     17.89 o
   1  17   6       84.50       83.79     10.31 o
   2  17   6       48.85       54.17     10.12 o
   0  18   6      118.72      117.20     15.76 o
   1  18   6       11.67       21.91     11.78 o
   0   1   7       89.43       87.76     10.48 o
   1   1   7      181.11      179.69      7.93 o
   2   1   7       71.24       69.13     10.07 o
   3   1   7      666.12      661.31     14.86 o
   1   2   7      638.20      608.28     19.30 o
   2   2   7       75.09       75.08      6.60 o
   3   2   7      270.69      263.69     12.65 o
   0   3   7     1547.69     1559.91     20.65 o
   1   3   7      522.44      519.51      7.43 o
   2   3   7       85.74       90.44      5.69 o
   3   3   7      304.38      290.08     12.98 o
   1   4   7      209.36      212.20      6.02 o
   2   4   7     1515.48     1479.90     21.75 o
   3   4   7      234.40      233.63     13.24 o
   6   4   7       21.13       23.91     13.64 o
   0   5   7      461.71      452.26     15.89 o
   1   5   7      508.78      489.55     11.44 o
   2   5   7      103.14      102.85      8.96 o
   3   5   7      740.45      743.84     18.06 o
   6   5   7        5.53        4.68     14.06 o
   1   6   7       88.31       91.21     12.62 o
   2   6   7      274.49      287.69     10.59 o
   3   6   7       70.04       70.74     13.23 o
   0   7   7      103.23      105.93     13.64 o
   1   7   7      119.04      114.87      9.01 o
   2   7   7      191.40      183.89     10.39 o
   3   7   7      233.98      222.95     13.30 o
   4   7   7      101.77       58.64     19.30 o
   1   8   7      201.44      187.45     10.13 o
   2   8   7       60.05       57.98     11.81 o
   3   8   7       17.31       19.68      9.40 o
   4   8   7      157.13      142.33     18.34 o
   5   8   7       39.64       13.62     19.63 o
   0   9   7      283.38      316.06     15.57 o
   1   9   7       65.17       53.64      8.44 o
   2   9   7       77.24       84.14      9.26 o
   3   9   7      139.94      138.19     13.90 o
   6   9   7      221.35      208.34     25.23 o
   1  10   7      237.01      235.11     10.27 o
   2  10   7       12.67       19.33      9.98 o
   3  10   7       12.98        8.21      9.97 o
   4  10   7       38.72       21.88     22.71 o
   5  10   7      127.56       87.19     23.55 o
   0  11   7      248.55      212.89     21.86 o
   1  11   7       40.28       41.88     18.14 o
   2  11   7       59.02       55.67     10.40 o
   3  11   7      213.04      222.59     10.83 o
   4  11   7      133.59      120.20     22.19 o
   5  11   7       31.72        4.66     21.51 o
   1  12   7        5.74       18.84      9.83 o
   2  12   7      197.09      175.65     10.38 o
   3  12   7        1.33        5.79     10.95 o
   4  12   7       85.66       65.11     21.13 o
   0  13   7       24.18       27.00     14.55 o
   1  13   7        0.59        1.62     10.92 o
   2  13   7       85.22       73.07     10.76 o
   3  13   7       81.76       70.78     10.33 o
   4  13   7       82.27       78.76     24.88 o
   1  14   7       66.40       57.76      8.98 o
   2  14   7       11.70       16.36     11.94 o
   3  14   7        7.33        7.10     12.28 o
   4  14   7       17.88       24.36     16.69 o
   0  15   7      183.90      195.74     26.64 o
   1  15   7       24.06       20.08     10.96 o
   2  15   7       12.39       18.86     10.74 o
   3  15   7       46.94       46.13     11.91 o
   1  16   7       58.83       55.98     10.20 o
   2  16   7      184.69      182.23     14.86 o
   0  17   7      128.39      145.40     16.09 o
   0   0   8      236.85      219.83     11.79 o
   2   0   8       83.41       89.08      9.88 o
   1   1   8      273.19      283.88      7.17 o
   2   1   8      144.74      146.31      7.60 o
   3   1   8       26.12       26.91     10.12 o
   4   1   8       67.94       68.41     11.44 o
   0   2   8        6.82       12.51      6.91 o
   1   2   8      324.29      311.40     20.73 o
   2   2   8       25.58       30.58     10.67 o
   3   2   8      520.43      530.47     15.25 o
   4   2   8       16.36        3.52     11.21 o
   1   3   8      317.76      310.43     11.05 o
   2   3   8      299.30      288.17     10.12 o
   3   3   8      149.84      146.80     12.76 o
   4   3   8      201.21      204.84     13.88 o
   0   4   8      324.34      312.51     14.95 o
   1   4   8      329.89      319.41     10.19 o
   2   4   8      317.50      300.17     15.22 o
   3   4   8       80.65       78.20     12.26 o
   4   4   8      179.20      174.49     14.25 o
   1   5   8      247.60      226.89     10.04 o
   2   5   8      100.05       96.37      9.74 o
   3   5   8      249.61      237.01     14.92 o
   4   5   8       44.00       44.24     13.24 o
   0   6   8      732.79      734.64     18.68 o
   1   6   8       75.98       59.70      9.11 o
   2   6   8       78.86       91.52      9.74 o
   3   6   8        3.70        4.83     13.25 o
   4   6   8      178.78      184.45     15.33 o
   1   7   8      182.35      175.75     10.96 o
   2   7   8      281.93      275.35     11.65 o
   3   7   8        1.45        4.09      9.80 o
   4   7   8       35.14       33.31     14.06 o
   0   8   8       46.26       51.70     13.26 o
   1   8   8       78.05       81.24     10.02 o
   2   8   8       28.76       22.58      9.83 o
   3   8   8      255.51      245.78     12.37 o
   4   8   8       45.17       43.77     15.21 o
   1   9   8        6.91        8.80      9.92 o
   2   9   8      237.31      237.71     11.83 o
   3   9   8       16.99       18.36     12.06 o
   4   9   8       76.50       93.26     16.77 o
   0  10   8       19.66       27.44     15.07 o
   1  10   8       50.38       52.71     11.25 o
   2  10   8        9.19       19.43     11.19 o
   3  10   8      245.56      243.18     11.11 o
   4  10   8       31.35       17.83     12.89 o
   5  10   8       48.40       30.14     25.06 o
   1  11   8      152.11      158.79     11.77 o
   2  11   8       65.64       35.61     11.47 o
   3  11   8       20.95       19.23     10.03 o
   4  11   8       64.09       52.82     14.08 o
   0  12   8      195.75      208.88     16.47 o
   1  12   8       14.29       18.50     11.37 o
   2  12   8       31.47       28.41     10.23 o
   3  12   8       64.93       69.17     12.84 o
   4  12   8       38.20       24.22     15.44 o
   1  13   8       29.30       25.65     10.19 o
   2  13   8      127.87      117.38     11.78 o
   3  13   8        8.84       12.13     12.61 o
   0  14   8        5.79       13.34     18.07 o
   1  14   8       30.51       19.79     12.68 o
   2  14   8        0.50        9.73     11.98 o
   1  15   8       16.91       23.04     11.83 o
   0   1   9      168.73      170.39     14.11 o
   1   1   9       14.75       26.64      8.10 o
   2   1   9       34.37       46.03     11.54 o
   1   2   9      136.09      148.16      9.26 o
   2   2   9        4.13       12.05     11.53 o
   3   2   9       54.97       50.00     11.81 o
   0   3   9      458.59      422.30     15.88 o
   1   3   9        9.33       11.82      8.57 o
   2   3   9      164.33      164.63     13.42 o
   3   3   9       45.80       58.34     12.49 o
   4   3   9      101.53       97.78     13.45 o
   1   4   9      239.47      244.97     10.49 o
   2   4   9       39.20       35.34      9.10 o
   3   4   9       19.31       19.36     12.61 o
   4   4   9       43.07       58.18     14.05 o
   5   4   9      207.09      206.23     16.91 o
   0   5   9      270.83      260.67     15.55 o
   1   5   9      107.88      103.17      9.94 o
   2   5   9        4.09        9.72      9.73 o
   3   5   9      426.74      440.05     17.52 o
   4   5   9       19.12       38.69     14.46 o
   5   5   9        6.25        9.01     15.33 o
   1   6   9       21.33       20.76     10.09 o
   2   6   9      318.82      327.33     12.00 o
   3   6   9       10.29       14.84     13.64 o
   4   6   9      176.97      177.18     16.24 o
   5   6   9       24.98       28.74     16.68 o
   0   7   9      230.98      242.21     17.46 o
   1   7   9       79.30       86.62     12.01 o
   2   7   9       60.95       60.98     11.04 o
   3   7   9      119.06      125.98     16.30 o
   4   7   9       26.91       26.91     15.85 o
   1   8   9      174.21      168.15     11.66 o
   2   8   9       74.22       85.50     11.16 o
   3   8   9        6.10       13.55     15.64 o
   4   8   9       33.77       39.49     16.76 o
   0   9   9      263.81      264.93     17.21 o
   1   9   9       20.52       32.16     11.39 o
   2   9   9       52.48       57.11     11.72 o
   3   9   9      194.09      217.86     13.20 o
   4   9   9       96.96       72.44     16.97 o
   1  10   9      128.11      152.67     12.37 o
   2  10   9       60.21       55.44     11.98 o
   3  10   9       43.13       54.13     13.04 o
   0  11   9       49.88       41.99     17.98 o
   1  11   9      161.50      184.84     13.53 o
   2  11   9        8.61       11.76     11.71 o
   3  11   9       86.99       83.48     12.77 o
   1  12   9       38.05       48.16     13.48 o
   2  12   9      143.92      149.54     13.18 o
   0  13   9      110.87      117.53     19.83 o
   1  13   9       17.62       27.17     13.63 o
   0   0  10      680.33      666.51     17.19 o
   1   1  10      238.44      248.21     13.95 o
   0   2  10      112.63      114.90     13.58 o
   1   2  10      154.84      160.02     10.09 o
   1   3  10       12.92       20.25      9.48 o
   2   3  10      128.49      142.92     14.46 o
   0   4  10      347.36      381.97     17.18 o
   1   4  10      149.13      174.24     10.94 o
   2   4  10       29.44       21.85     13.91 o
   3   4  10       50.13       63.29     14.75 o
   1   5  10      243.12      258.18     11.78 o
   2   5  10       53.28       62.52     10.78 o
   3   5  10        6.17        5.73     14.58 o
   4   5  10       68.71       64.78     16.28 o
   0   6  10      512.88      541.41     19.80 o
   1   6  10       25.07       32.36     10.66 o
   2   6  10       51.80       59.02     11.01 o
   3   6  10       18.44       27.28     15.83 o
   1   7  10       96.40      111.08     11.91 o
   2   7  10      100.83      109.73     11.70 o
   3   7  10        6.58       17.58     15.85 o
   0   8  10       26.44       34.34     16.26 o
   1   8  10      206.32      223.55     13.45 o
   2   8  10        3.57        3.52     11.88 o
   3   8  10       50.82       40.76     17.89 o
   1   9  10      104.37      127.77     13.35 o
   2   9  10      127.65      133.41     12.79 o
   0  10  10      294.89      318.07     19.99 o
   1  10  10       18.81       24.42     12.48 o
   0   3  11      143.18      157.67     15.88 o
   1   4  11      149.01      165.80     12.14 o
   0   5  11       97.92       88.86     16.66 o
   1   5  11       40.90       46.53     11.75 o
   1   6  11       12.80       19.17     11.69 o
 
